# Supplementary material for: 3-{(E)-[(4-Formyl­phen­yl)iminium­yl]meth­yl}naphthalen-2-olate
Source: Acta Crystallogr Sect E Struct Rep Online. 2010 Dec 15;67(Pt 1):o143. doi: 10.1107/S1600536810051822 (PMC3050369; doi:10.1107/S1600536810051822)
Supplement: Supplementary file 2 [file e-67-0o143-Isup2.hkl]

# 
# h,k,l, Fc-squared, Fo-squared, sigma(Fo-squared) and status flag 
# 
data_I
_shelx_title ' naa1m   in  P21/c (R.T.)' 
_shelx_refln_list_code          4 
_shelx_F_calc_maximum      303.89 
_exptl_crystal_F_000       576.00 
_reflns_d_resolution_high  0.8411 
 
loop_ 
 _symmetry_equiv_pos_as_xyz 
 'x, y, z' 
 '-x, y+1/2, -z+1/2' 
 '-x, -y, -z' 
 'x, -y-1/2, z-1/2' 
 
_cell_length_a     7.3685 
_cell_length_b    12.7437 
_cell_length_c    14.4586 
_cell_angle_alpha  90.000 
_cell_angle_beta   91.979 
_cell_angle_gamma  90.000 
 
_shelx_F_squared_multiplier     1.000 
 
loop_ 
 _refln_index_h 
 _refln_index_k 
 _refln_index_l 
 _refln_F_squared_calc 
 _refln_F_squared_meas 
 _refln_F_squared_sigma 
 _refln_observed_status 
   1   0   0        1.93       -1.59      0.79 o 
   2   0   0    15390.66    14673.66    238.31 o 
   3   0   0     1528.14     1381.34     25.84 o 
   4   0   0       38.90       45.85      3.87 o 
   5   0   0       25.43       37.39      9.02 o 
   6   0   0      152.97      144.35     26.68 o 
   7   0   0        3.91        1.27      5.81 o 
   8   0   0       18.00       16.66     16.52 o 
   1   1   0     1236.40     1168.71     12.28 o 
   2   1   0    22646.83    21336.14    270.15 o 
   3   1   0      311.28      298.88      5.82 o 
   4   1   0       80.19       88.93      7.10 o 
   5   1   0        4.97        5.84      2.71 o 
   6   1   0        5.08        4.51      2.70 o 
   7   1   0        1.38        0.67      5.23 o 
   8   1   0       37.52       28.04      8.45 o 
   0   2   0     1296.49      995.13     11.36 o 
   1   2   0     1640.58     1383.49     13.35 o 
   2   2   0     1480.22     1269.22     12.87 o 
   3   2   0       72.44       79.60      4.14 o 
   4   2   0       17.51       24.52      2.18 o 
   5   2   0        0.43        1.33      1.67 o 
   6   2   0        0.17        1.10      4.64 o 
   7   2   0        4.92        3.47      5.13 o 
   8   2   0       28.88       22.97     13.71 o 
   1   3   0      881.77      818.95      7.62 o 
   2   3   0       24.08       30.94      1.62 o 
   3   3   0      104.86       89.78      3.00 o 
   4   3   0       34.56       35.86      2.79 o 
   5   3   0        9.47        7.38      2.00 o 
   6   3   0       10.16        8.59      5.36 o 
   7   3   0        4.86        1.14      4.92 o 
   8   3   0       13.10       12.25      7.24 o 
   0   4   0      690.21      710.89     12.11 o 
   1   4   0      328.79      315.96      3.73 o 
   2   4   0      419.39      418.80      5.13 o 
   3   4   0        0.93        2.05      0.99 o 
   4   4   0        1.47        1.75      1.32 o 
   5   4   0        0.05        1.91      1.97 o 
   6   4   0        6.13        7.41      3.29 o 
   7   4   0       73.77       63.40      9.42 o 
   8   4   0        8.94       18.05      7.49 o 
   1   5   0       29.94       36.33      2.09 o 
   2   5   0       37.61       44.76      1.88 o 
   3   5   0        5.92        4.12      1.29 o 
   4   5   0      229.81      231.31      5.73 o 
   5   5   0       98.55      102.98      7.88 o 
   6   5   0       13.78       12.06      3.35 o 
   7   5   0        1.52        3.38      3.58 o 
   8   5   0        0.08       12.86      9.81 o 
   0   6   0        2.08       -2.60      1.33 o 
   1   6   0       18.09       35.00      1.72 o 
   2   6   0      878.79      886.68     10.29 o 
   3   6   0      544.49      569.90      8.09 o 
   4   6   0        5.02        8.12      2.09 o 
   5   6   0        0.04        0.22      2.56 o 
   6   6   0       18.44       15.72      3.66 o 
   7   6   0        6.20        7.39      4.28 o 
   8   6   0        4.39        7.22     11.62 o 
   1   7   0        4.42        3.42      1.06 o 
   2   7   0       46.75       50.33      2.50 o 
   3   7   0       10.98       10.69      1.62 o 
   4   7   0       87.76       95.24      5.18 o 
   5   7   0       60.72       60.40      6.41 o 
   6   7   0        0.13        0.15      3.44 o 
   7   7   0        0.79        5.98      6.92 o 
   0   8   0       55.49       59.41      4.05 o 
   1   8   0      129.13      122.84      3.15 o 
   2   8   0        3.77        4.92      1.35 o 
   3   8   0        0.07        2.73      1.58 o 
   4   8   0      134.75      141.40      5.92 o 
   5   8   0       63.82       78.18      8.84 o 
   6   8   0        0.32        2.55      3.75 o 
   7   8   0       14.22       19.03      8.97 o 
   1   9   0       93.39       91.52      3.35 o 
   2   9   0        0.58        2.23      1.57 o 
   3   9   0        3.83        3.54      1.87 o 
   4   9   0        2.74       -0.46      2.64 o 
   5   9   0        2.13        5.11      3.15 o 
   6   9   0        0.63        6.13      5.87 o 
   7   9   0       98.92      119.24     28.48 o 
   0  10   0       55.62       55.40      5.96 o 
   1  10   0       23.24       17.80      2.51 o 
   2  10   0       55.52       63.87      3.94 o 
   3  10   0        0.17        5.39      2.99 o 
   4  10   0       65.75       63.34      6.77 o 
   5  10   0      254.29      258.07     13.88 o 
   6  10   0        1.35        0.80      5.23 o 
   1  11   0       97.85       96.02      6.18 o 
   2  11   0      158.73      151.92     11.07 o 
   3  11   0      149.24      155.47      6.67 o 
   4  11   0        1.41        8.54      3.37 o 
   5  11   0       34.07       33.95      5.73 o 
   6  11   0        5.97       13.59      9.36 o 
   0  12   0      353.11      323.65     26.61 o 
   1  12   0        7.38        1.82      3.43 o 
   2  12   0        1.99        4.39      3.44 o 
   3  12   0       21.15       13.65      5.14 o 
   4  12   0       32.03       14.69     11.91 o 
   5  12   0        0.76        8.40      7.24 o 
   1  13   0       23.27       24.87      4.83 o 
   2  13   0       14.02        7.75      3.83 o 
   3  13   0        0.22        0.81      4.16 o 
   4  13   0        1.65       -0.42      5.20 o 
   0  14   0        1.44        3.12      5.81 o 
   1  14   0        1.03        1.66      3.80 o 
   2  14   0        3.69        2.36      5.91 o 
   3  14   0        4.60        2.64      6.17 o 
   1  15   0        0.01       -0.56      5.69 o 
  -8   1   1        0.50       10.16      6.68 o 
  -7   1   1        7.15        7.41      5.63 o 
  -6   1   1      173.31      152.40     10.74 o 
  -5   1   1        0.62        0.97      1.62 o 
  -4   1   1       27.07       32.60      2.17 o 
  -3   1   1      313.76      290.48      5.13 o 
  -2   1   1      555.58      547.73     10.66 o 
  -1   1   1      177.79      136.29      3.07 o 
   0   1   1     3136.78     2711.79     23.79 o 
   1   1   1        8.91       10.10      1.03 o 
   2   1   1     2468.30     2428.19     33.50 o 
   3   1   1      155.99      132.66      4.35 o 
   4   1   1        3.23        1.47      3.01 o 
   5   1   1       52.83       53.57      4.19 o 
   6   1   1        1.56        2.84      2.52 o 
   7   1   1        0.45       -0.58      4.97 o 
   8   1   1       26.90       37.00     15.74 o 
  -8   2   1       39.98       41.70      9.15 o 
  -7   2   1       17.06        6.19      6.04 o 
  -6   2   1      161.91      144.86     10.72 o 
  -5   2   1       24.86       29.56      4.29 o 
  -4   2   1        4.93        6.12      1.87 o 
  -3   2   1       81.29       75.59      5.40 o 
  -2   2   1     1267.88     1106.32     11.25 o 
  -1   2   1     4600.43     4060.10     38.15 o 
   0   2   1      183.92      204.11      2.28 o 
   1   2   1     1000.90     1022.67      8.77 o 
   2   2   1       38.22       54.90      5.29 o 
   3   2   1     1180.55     1093.51     13.29 o 
   4   2   1      382.29      375.72      8.02 o 
   5   2   1       17.35       18.52      3.34 o 
   6   2   1        2.77        0.35      2.44 o 
   7   2   1        0.67       -0.29      4.76 o 
   8   2   1       12.38       10.73      7.44 o 
  -8   3   1       83.00       82.82     16.81 o 
  -7   3   1       16.18       24.76      7.55 o 
  -6   3   1       39.33       42.67      8.00 o 
  -5   3   1      149.43      144.76      8.37 o 
  -4   3   1       15.15       14.49      1.94 o 
  -3   3   1       85.40       94.61      4.17 o 
  -2   3   1       28.50       38.66      1.46 o 
  -1   3   1      148.19      136.67      2.32 o 
   0   3   1       16.70       21.94      1.02 o 
   1   3   1      317.51      264.42      3.30 o 
   2   3   1      885.88      801.61      7.08 o 
   3   3   1       40.06       31.38      2.33 o 
   4   3   1       31.86       32.31      2.59 o 
   5   3   1       20.97       22.48      3.87 o 
   6   3   1        0.16        3.38      4.49 o 
   7   3   1       17.57       21.79      6.99 o 
   8   3   1        0.00        6.85      7.00 o 
  -8   4   1        0.55        9.12      7.01 o 
  -7   4   1       76.76       63.73      9.55 o 
  -6   4   1      107.93      108.58     12.15 o 
  -5   4   1      204.98      179.83      7.82 o 
  -4   4   1        4.69        5.32      1.82 o 
  -3   4   1       12.91       10.96      1.42 o 
  -2   4   1       21.35       15.59      1.37 o 
  -1   4   1      549.11      469.26      5.00 o 
   0   4   1     1646.92     1395.01     10.78 o 
   1   4   1     1709.20     1472.56     10.68 o 
   2   4   1      535.70      467.33      6.35 o 
   3   4   1        9.85       10.82      1.12 o 
   4   4   1       72.94       61.42      5.11 o 
   5   4   1        3.27        1.77      1.96 o 
   6   4   1        3.40        4.06      3.06 o 
   7   4   1        9.09      176.26     32.38 o 
   8   4   1       10.91       11.51      7.41 o 
  -8   5   1        0.01       12.05      5.81 o 
  -7   5   1        0.05        5.20      3.66 o 
  -6   5   1       20.36       18.54      5.19 o 
  -5   5   1        2.61        1.34      2.89 o 
  -4   5   1       33.86       31.72      2.38 o 
  -3   5   1        5.58        7.53      1.43 o 
  -2   5   1        8.04        7.09      1.14 o 
  -1   5   1       47.71       50.22      1.71 o 
   0   5   1      268.68      279.01      3.24 o 
   1   5   1      181.84      164.77      3.36 o 
   2   5   1     1418.50     1406.67     14.50 o 
   3   5   1      205.84      188.72      3.47 o 
   4   5   1        0.57        1.01      1.39 o 
   5   5   1       10.59       12.15      3.14 o 
   6   5   1        5.97        8.81      3.24 o 
   7   5   1        5.90       11.38      3.86 o 
   8   5   1        4.13       15.20     11.53 o 
  -8   6   1        0.70        9.53      8.60 o 
  -7   6   1       17.47       13.36      4.57 o 
  -6   6   1        4.60        6.42      3.30 o 
  -5   6   1       38.58       43.15      4.71 o 
  -4   6   1       22.17       24.45      2.32 o 
  -3   6   1        5.53        3.86      1.39 o 
  -2   6   1      120.94      134.53      3.42 o 
  -1   6   1     1599.96     1723.42     14.95 o 
   0   6   1     1976.71     2071.74     15.31 o 
   1   6   1     2072.63     2367.05     24.12 o 
   2   6   1      401.75      416.04      6.06 o 
   3   6   1      940.50      985.79     11.14 o 
   4   6   1      253.14      251.99      5.76 o 
   5   6   1       17.28       16.07      3.38 o 
   6   6   1        6.87       10.61      3.74 o 
   7   6   1        0.45        7.10      4.30 o 
   8   6   1        1.57       23.52     11.60 o 
  -7   7   1        0.68        6.66      6.19 o 
  -6   7   1        4.83        2.10      3.56 o 
  -5   7   1        0.03        2.17      3.21 o 
  -4   7   1        6.13        5.59      2.28 o 
  -3   7   1        2.46        5.35      1.48 o 
  -2   7   1      304.33      327.41      5.59 o 
  -1   7   1      716.85      762.38      7.59 o 
   0   7   1      205.09      268.14      5.00 o 
   1   7   1       45.38       55.79      2.60 o 
   2   7   1      753.09      809.46     13.57 o 
   3   7   1      257.81      278.78      5.30 o 
   4   7   1       50.17       54.21      4.38 o 
   5   7   1       44.79       44.81      5.63 o 
   6   7   1       14.24       19.86      4.86 o 
   7   7   1        1.77       -0.09     12.19 o 
  -7   8   1       66.32       57.50     13.84 o 
  -6   8   1        0.21        0.42      3.96 o 
  -5   8   1        0.13        1.17      2.65 o 
  -4   8   1       39.51       46.02      4.20 o 
  -3   8   1       20.10       19.98      2.83 o 
  -2   8   1       38.12       41.95      2.59 o 
  -1   8   1       47.77       47.94      2.18 o 
   0   8   1        2.49        3.93      1.44 o 
   1   8   1       16.65       16.60      2.14 o 
   2   8   1        0.70        1.70      1.27 o 
   3   8   1        1.39        2.65      1.75 o 
   4   8   1        0.08        0.55      2.46 o 
   5   8   1        0.26        4.24      3.31 o 
   6   8   1        9.65       12.95      8.79 o 
   7   8   1        0.85       10.45     10.41 o 
  -7   9   1       63.62       47.83     12.65 o 
  -6   9   1        4.20        5.90      4.35 o 
  -5   9   1      227.76      240.80     12.40 o 
  -4   9   1        2.11        3.73      2.52 o 
  -3   9   1       28.40       34.04      3.88 o 
  -2   9   1        1.29        1.36      1.58 o 
  -1   9   1      162.62      172.73      4.09 o 
   0   9   1       14.76       19.19      2.18 o 
   1   9   1        1.08        1.88      1.52 o 
   2   9   1       50.74       61.69      4.40 o 
   3   9   1        3.79        0.27      1.58 o 
   4   9   1        0.02        0.15      2.49 o 
   5   9   1       35.93       41.84      7.03 o 
   6   9   1        0.01       18.79     21.48 o 
   7   9   1       15.42       17.88     16.35 o 
  -6  10   1       30.55       30.28      5.95 o 
  -5  10   1      221.15      214.54      9.87 o 
  -4  10   1        8.09        8.10      3.16 o 
  -3  10   1      208.11      227.61     10.79 o 
  -2  10   1      114.28      119.46      5.29 o 
  -1  10   1       57.03       59.31      4.20 o 
   0  10   1        0.31       -2.16      2.11 o 
   1  10   1       60.11       77.04      4.18 o 
   2  10   1        0.04        0.14      2.14 o 
   3  10   1        8.29       11.85      2.50 o 
   4  10   1       27.86       28.98      4.02 o 
   5  10   1        5.07       11.36      3.77 o 
   6  10   1        3.62       10.76      5.70 o 
  -6  11   1        0.17        4.62      5.74 o 
  -5  11   1       13.44       14.37      5.15 o 
  -4  11   1        6.75       11.95      3.68 o 
  -3  11   1      215.17      243.95     16.71 o 
  -2  11   1       16.91       14.32      4.56 o 
  -1  11   1        5.46        4.72      2.67 o 
   0  11   1       19.17       29.44      3.54 o 
   1  11   1       26.72       34.97      4.62 o 
   2  11   1        2.52        2.92      2.60 o 
   3  11   1       54.50       64.40      6.41 o 
   4  11   1        1.58        6.27      3.49 o 
   5  11   1       57.08       78.13      8.68 o 
  -5  12   1        0.01        2.57      8.00 o 
  -4  12   1        3.32        6.40      5.48 o 
  -3  12   1      107.95       82.53      8.35 o 
  -2  12   1        9.10        4.74      4.27 o 
  -1  12   1      385.32      375.58     19.97 o 
   0  12   1       14.36       18.33      3.39 o 
   1  12   1       39.86       31.78      4.39 o 
   2  12   1        9.20        3.81      3.49 o 
   3  12   1      126.37      120.51      7.42 o 
   4  12   1        0.04       -2.65      4.98 o 
   5  12   1       90.34       91.67     15.04 o 
  -4  13   1        0.03        7.01      5.77 o 
  -3  13   1        9.34        6.03      5.95 o 
  -2  13   1        7.60        7.90      5.14 o 
  -1  13   1        5.38        1.74      4.20 o 
   0  13   1        0.08        4.48      3.26 o 
   1  13   1        0.91       -1.86      3.59 o 
   2  13   1        6.95        4.26      3.69 o 
   3  13   1        0.03       -3.79      5.64 o 
   4  13   1        4.29        0.81      4.50 o 
  -3  14   1        7.66        4.44      6.45 o 
  -2  14   1        6.84        0.52      5.61 o 
  -1  14   1        4.59        0.13      6.40 o 
   0  14   1        4.80        3.13      4.89 o 
   1  14   1        0.00        2.25      4.02 o 
   2  14   1        0.34       -3.90      4.18 o 
   3  14   1        0.24       -2.77      4.62 o 
  -1  15   1        3.36       -0.07      6.64 o 
   0  15   1        7.13        9.36      7.29 o 
   1  15   1        0.91       -0.31      4.97 o 
  -8   0   2        6.67       -0.43     13.93 o 
  -7   0   2       17.99       14.20     13.79 o 
  -6   0   2       28.48       21.95      9.04 o 
  -5   0   2        9.04       11.64      5.24 o 
  -4   0   2     1074.39      989.04     20.88 o 
  -3   0   2      815.25      739.52     12.83 o 
  -2   0   2      511.18      429.92     10.19 o 
  -1   0   2     1683.60     1474.78     20.64 o 
   0   0   2      484.70      428.37      9.28 o 
   1   0   2      600.31      674.12     20.62 o 
   2   0   2    92351.92    87415.96   2092.41 o 
   3   0   2        0.19       -5.19      2.68 o 
   4   0   2    13854.03    12663.47    208.79 o 
   5   0   2      135.07      119.72     39.70 o 
   6   0   2        5.28       -5.27      4.51 o 
   7   0   2       14.74       13.46      6.94 o 
   8   0   2        0.62        3.45     14.89 o 
  -8   1   2       13.21       20.20      7.67 o 
  -7   1   2        5.40        5.50      6.01 o 
  -6   1   2       65.84       82.38     10.16 o 
  -5   1   2        6.24        7.01      2.80 o 
  -4   1   2       99.02      105.97     11.56 o 
  -3   1   2      125.46      109.64      3.00 o 
  -2   1   2        0.45        0.71      0.83 o 
  -1   1   2        0.00        1.77      0.68 o 
   0   1   2    12696.64    11820.03    136.79 o 
   1   1   2     2625.68     2354.80     26.94 o 
   2   1   2    10784.47    10491.69    195.80 o 
   3   1   2       50.38       73.29      5.84 o 
   4   1   2     3896.65     3623.86     50.99 o 
   5   1   2      127.15      136.63      6.85 o 
   6   1   2      383.49      280.61      8.26 o 
   7   1   2        0.87        2.25      5.37 o 
   8   1   2        0.11        4.59      6.28 o 
  -8   2   2       38.13       40.47      9.49 o 
  -7   2   2       75.12       78.05     11.32 o 
  -6   2   2      319.28      287.90     14.54 o 
  -5   2   2        1.77        1.85      1.80 o 
  -4   2   2      143.10      140.07      4.25 o 
  -3   2   2        0.68        4.47      1.41 o 
  -2   2   2      339.53      322.52      4.14 o 
  -1   2   2      376.69      356.17      3.82 o 
   0   2   2     3074.34     2583.36     24.40 o 
   1   2   2     2013.09     1874.95     21.89 o 
   2   2   2       35.97       44.17      4.11 o 
   3   2   2        5.40        3.98      1.50 o 
   4   2   2       11.65       18.28      2.26 o 
   5   2   2       15.40       17.68      3.73 o 
   6   2   2       63.14       59.60      8.45 o 
   7   2   2        1.94       -0.36      5.32 o 
   8   2   2        2.07        4.95      7.64 o 
  -8   3   2       13.91       18.31      7.96 o 
  -7   3   2       58.12       60.13     10.37 o 
  -6   3   2       45.08       53.90      5.53 o 
  -5   3   2      112.45      104.62     13.89 o 
  -4   3   2      202.48      198.14      5.64 o 
  -3   3   2      123.24      106.31      2.93 o 
  -2   3   2       10.43       11.50      1.19 o 
  -1   3   2      175.87      157.12      2.53 o 
   0   3   2      436.24      401.03      4.04 o 
   1   3   2      341.69      338.36      4.05 o 
   2   3   2       16.63       15.20      1.11 o 
   3   3   2      252.68      263.21      5.70 o 
   4   3   2        2.66        4.88      1.88 o 
   5   3   2       15.26       11.19      3.32 o 
   6   3   2        4.33        6.05      4.79 o 
   7   3   2        0.67        4.46      5.76 o 
   8   3   2        0.72        8.97      6.76 o 
  -8   4   2        4.70        8.03      6.16 o 
  -7   4   2        9.48       11.69      4.15 o 
  -6   4   2       18.80       16.37      3.83 o 
  -5   4   2      333.34      309.09     10.63 o 
  -4   4   2      113.27      109.84      7.04 o 
  -3   4   2       80.86       86.76      3.03 o 
  -2   4   2       94.83       87.82      3.28 o 
  -1   4   2       35.21       35.64      1.71 o 
   0   4   2      253.46      255.94      3.08 o 
   1   4   2      375.40      377.56      4.04 o 
   2   4   2      332.88      332.72      3.98 o 
   3   4   2        8.89        9.09      1.23 o 
   4   4   2       86.40       88.86      4.59 o 
   5   4   2        1.25        0.76      2.52 o 
   6   4   2        3.08        5.17      4.75 o 
   7   4   2        1.30        4.19      6.42 o 
   8   4   2        0.17       14.08      7.17 o 
  -8   5   2       11.21       16.44      7.01 o 
  -7   5   2       16.96       15.29      4.44 o 
  -6   5   2        3.01        3.99      3.54 o 
  -5   5   2       10.31        9.89      3.38 o 
  -4   5   2      136.56      123.53      3.79 o 
  -3   5   2      166.02      173.01      4.06 o 
  -2   5   2       85.87       78.46      2.76 o 
  -1   5   2      124.40      133.69      2.38 o 
   0   5   2      885.54      824.78      7.54 o 
   1   5   2      234.59      219.48      3.09 o 
   2   5   2       11.00       11.74      1.32 o 
   3   5   2        1.90        4.52      1.11 o 
   4   5   2        9.50       12.38      1.73 o 
   5   5   2       14.44       17.23      3.26 o 
   6   5   2       50.68       50.51      4.89 o 
   7   5   2       17.92       22.60      6.35 o 
   8   5   2        0.15       17.38      9.59 o 
  -8   6   2       15.69       14.64      6.00 o 
  -7   6   2        4.95        7.19      3.89 o 
  -6   6   2        6.44        6.57      3.52 o 
  -5   6   2        0.03       -0.39      2.69 o 
  -4   6   2        5.60        5.01      1.70 o 
  -3   6   2       74.39       74.59      3.37 o 
  -2   6   2      231.40      241.92      4.70 o 
  -1   6   2      827.16      833.69      8.79 o 
   0   6   2      876.82      909.78      8.74 o 
   1   6   2      310.25      357.55      4.40 o 
   2   6   2       65.02       73.64      3.94 o 
   3   6   2        0.28        0.61      1.07 o 
   4   6   2      126.85      129.89      4.24 o 
   5   6   2       64.46       60.35      6.21 o 
   6   6   2       14.70       12.59      4.29 o 
   7   6   2        8.87       10.64      5.10 o 
  -7   7   2        3.89        7.76      6.22 o 
  -6   7   2       66.53       80.50     15.25 o 
  -5   7   2        7.35        4.98      3.19 o 
  -4   7   2        1.89        1.01      2.01 o 
  -3   7   2       37.39       40.64      2.42 o 
  -2   7   2        0.33        0.42      1.26 o 
  -1   7   2      388.73      431.75      6.25 o 
   0   7   2      423.15      442.17      6.32 o 
   1   7   2       13.34       10.72      1.42 o 
   2   7   2       44.43       48.90      2.23 o 
   3   7   2       28.05       39.40      2.73 o 
   4   7   2        2.02        1.23      1.56 o 
   5   7   2        1.21        5.98      3.15 o 
   6   7   2       48.27       48.32     14.51 o 
   7   7   2       13.92       23.55      9.21 o 
  -7   8   2        2.39        8.59      5.95 o 
  -6   8   2       85.36      101.21      9.88 o 
  -5   8   2       18.07       14.17      3.33 o 
  -4   8   2       18.45       14.64      3.08 o 
  -3   8   2      226.32      237.31      7.18 o 
  -2   8   2      212.96      228.63      5.29 o 
  -1   8   2       22.50       18.55      1.73 o 
   0   8   2       85.12       96.69      3.22 o 
   1   8   2       51.13       54.70      2.63 o 
   2   8   2        4.40        8.85      1.47 o 
   3   8   2        7.61        8.83      1.94 o 
   4   8   2        3.69        2.88      2.26 o 
   5   8   2        1.56        2.20      3.98 o 
   6   8   2       19.53       16.23      6.70 o 
   7   8   2        6.56       16.01      8.14 o 
  -7   9   2       93.80       91.81     18.69 o 
  -6   9   2       16.03       14.40      5.12 o 
  -5   9   2      373.70      358.13     10.29 o 
  -4   9   2      105.22      125.32      7.94 o 
  -3   9   2      194.92      195.51      7.05 o 
  -2   9   2       16.56       21.28      3.04 o 
  -1   9   2       68.23       62.29      3.30 o 
   0   9   2       17.69       21.38      2.33 o 
   1   9   2       91.07      110.17      5.42 o 
   2   9   2        1.08        2.49      1.82 o 
   3   9   2       38.00       34.86      3.23 o 
   4   9   2        0.12        0.47      2.23 o 
   5   9   2        0.32        4.49      4.42 o 
   6   9   2        0.00       -3.03      4.79 o 
  -6  10   2       69.70       68.20      7.89 o 
  -5  10   2       72.96       62.03      6.00 o 
  -4  10   2       12.30       12.65      3.47 o 
  -3  10   2      755.51      742.58     19.46 o 
  -2  10   2       37.55       35.88      3.83 o 
  -1  10   2       90.87       76.23      5.16 o 
   0  10   2      125.00      136.77      8.70 o 
   1  10   2       52.66       60.46      4.50 o 
   2  10   2       27.38       23.79      2.98 o 
   3  10   2        3.44        3.15      2.22 o 
   4  10   2       10.09       10.30      3.77 o 
   5  10   2        4.28        5.57      3.76 o 
   6  10   2       29.18       21.53      9.03 o 
  -5  11   2        8.65        7.11      3.82 o 
  -4  11   2        6.37        7.21      3.59 o 
  -3  11   2       13.40        5.92      4.15 o 
  -2  11   2       65.91       65.60      7.18 o 
  -1  11   2      220.00      205.63     10.23 o 
   0  11   2       86.93       71.46      5.42 o 
   1  11   2      124.00      117.80      7.06 o 
   2  11   2       41.25       41.49      5.83 o 
   3  11   2       53.94       46.09      4.33 o 
   4  11   2       68.76       71.33      6.86 o 
   5  11   2       59.12       61.17     12.28 o 
  -5  12   2        0.58       -1.06      4.25 o 
  -4  12   2       17.00        2.98      4.32 o 
  -3  12   2        2.41        4.05      4.79 o 
  -2  12   2       15.52       10.17      4.79 o 
  -1  12   2       26.44       32.66      5.02 o 
   0  12   2       35.72       39.46      4.56 o 
   1  12   2       25.11       17.40      4.14 o 
   2  12   2      175.30      167.80     10.56 o 
   3  12   2        0.00       -0.61      3.01 o 
   4  12   2       47.81       39.33     17.08 o 
   5  12   2        4.09        6.02      8.49 o 
  -4  13   2        1.10       -2.27      5.25 o 
  -3  13   2        6.98        1.85      6.12 o 
  -2  13   2        2.75        3.81      4.35 o 
  -1  13   2        6.56       -1.36      4.34 o 
   0  13   2        1.29        3.19      3.85 o 
   1  13   2       16.37       12.06      4.66 o 
   2  13   2       16.67       15.54      4.48 o 
   3  13   2       11.14        2.08      3.89 o 
   4  13   2        7.23        2.78      7.68 o 
  -3  14   2        0.01       -6.46      6.19 o 
  -2  14   2       17.47       10.92      7.41 o 
  -1  14   2       11.63       11.54      5.62 o 
   0  14   2        0.75        0.45      5.25 o 
   1  14   2        0.12        4.70      4.20 o 
   2  14   2        2.47       -1.02      4.12 o 
   3  14   2        0.14        3.12      4.93 o 
   0  15   2        6.91        3.75      6.36 o 
  -8   1   3        7.58       15.38     13.31 o 
  -7   1   3        0.13        7.88      6.04 o 
  -6   1   3        2.61       -1.65      4.48 o 
  -5   1   3       51.01       60.17      8.60 o 
  -4   1   3      518.56      464.99      9.90 o 
  -3   1   3        5.00        4.37      1.66 o 
  -2   1   3     1202.83     1106.45     11.38 o 
  -1   1   3      156.92      185.62      3.73 o 
   0   1   3     1076.15      953.26     11.34 o 
   1   1   3     1044.30      948.98     13.02 o 
   2   1   3      776.77      752.91     10.86 o 
   3   1   3        0.00        2.84      1.62 o 
   4   1   3      842.96      787.66     14.13 o 
   5   1   3       45.94       49.60      5.81 o 
   6   1   3       53.72       50.62      7.17 o 
   7   1   3        0.81       -1.33      5.58 o 
   8   1   3        0.00        3.86     10.75 o 
  -8   2   3        3.92        1.09      6.82 o 
  -7   2   3        0.78        3.70      5.95 o 
  -6   2   3       62.05       75.03     10.18 o 
  -5   2   3       69.94       69.96     10.00 o 
  -4   2   3      900.41      878.35     13.37 o 
  -3   2   3      452.69      448.82      6.62 o 
  -2   2   3      141.40      183.52      3.01 o 
  -1   2   3      142.63      118.85      2.37 o 
   0   2   3      302.33      295.54      4.20 o 
   1   2   3      577.39      547.20      7.92 o 
   2   2   3      579.81      580.14      9.13 o 
   3   2   3      579.52      548.53      9.13 o 
   4   2   3       20.77       20.25      2.47 o 
   5   2   3       61.86       55.81      5.19 o 
   6   2   3       76.85       64.75      9.19 o 
   7   2   3       18.12       19.71      7.32 o 
   8   2   3        8.33       20.01     13.44 o 
  -8   3   3       11.38       12.29      7.42 o 
  -7   3   3       42.33       42.27      5.83 o 
  -6   3   3      286.02      248.83      9.44 o 
  -5   3   3      156.44      136.04      6.60 o 
  -4   3   3     1011.84      962.68     15.75 o 
  -3   3   3       83.57       92.82      3.77 o 
  -2   3   3      155.86      139.75      2.90 o 
  -1   3   3     2670.99     2517.61     19.42 o 
   0   3   3       38.88       23.39      1.37 o 
   1   3   3      588.16      497.06     10.62 o 
   2   3   3       90.83       82.37      3.61 o 
   3   3   3      171.92      152.19      4.54 o 
   4   3   3      199.17      200.56      6.13 o 
   5   3   3        2.47        3.06      2.55 o 
   6   3   3        0.53        0.21      4.86 o 
   7   3   3        1.68        4.14      5.40 o 
   8   3   3        0.38        8.33      6.83 o 
  -8   4   3        7.58        9.60      6.44 o 
  -7   4   3        0.22        4.37      3.56 o 
  -6   4   3        5.00        4.75      3.39 o 
  -5   4   3      102.69      109.84     10.83 o 
  -4   4   3      368.75      394.90      6.62 o 
  -3   4   3      919.63      928.67     11.90 o 
  -2   4   3      116.75      101.21      2.70 o 
  -1   4   3      100.17      116.64      2.43 o 
   0   4   3        0.17        3.07      0.85 o 
   1   4   3      101.87       96.26      2.23 o 
   2   4   3      127.03      123.04      2.66 o 
   3   4   3        6.26        6.98      1.32 o 
   4   4   3        2.22        5.25      1.65 o 
   5   4   3       18.68       24.91      3.84 o 
   6   4   3       68.08       67.60      5.87 o 
   7   4   3        4.12       11.33     11.37 o 
   8   4   3        6.33        8.60      8.21 o 
  -8   5   3        0.99        3.84      6.35 o 
  -7   5   3       20.65       14.09      4.27 o 
  -6   5   3        2.16        2.28      3.25 o 
  -5   5   3        4.20        7.47      3.24 o 
  -4   5   3       49.09       50.44      3.07 o 
  -3   5   3       95.05       91.22      3.53 o 
  -2   5   3      567.34      602.67      7.59 o 
  -1   5   3       22.96       23.14      1.67 o 
   0   5   3      147.47      129.40      2.38 o 
   1   5   3       53.42       51.75      2.13 o 
   2   5   3       13.06        9.68      1.21 o 
   3   5   3      174.62      172.12      3.31 o 
   4   5   3      504.79      524.18      7.60 o 
   5   5   3       13.49       15.91      3.12 o 
   6   5   3       27.65       24.51      4.43 o 
   7   5   3        1.09       11.60      6.36 o 
   8   5   3        2.66       15.81     11.69 o 
  -7   6   3        4.64       11.14      4.31 o 
  -6   6   3       22.85       25.01      4.50 o 
  -5   6   3       65.82       72.85      5.99 o 
  -4   6   3        4.22        2.03      1.93 o 
  -3   6   3      155.96      151.13      3.72 o 
  -2   6   3       31.58       36.92      2.40 o 
  -1   6   3       63.24       65.52      2.53 o 
   0   6   3       47.16       52.10      2.04 o 
   1   6   3      345.82      381.12      5.15 o 
   2   6   3      664.12      693.16     12.36 o 
   3   6   3      765.83      816.23      9.39 o 
   4   6   3       17.38       21.33      2.30 o 
   5   6   3      207.09      171.60      9.38 o 
   6   6   3      104.08       83.06      7.25 o 
   7   6   3       12.61       18.79      5.30 o 
  -7   7   3        2.01       -2.76      5.82 o 
  -6   7   3       58.38       52.70      7.34 o 
  -5   7   3        0.01        1.90      2.48 o 
  -4   7   3       13.13       10.38      2.76 o 
  -3   7   3        0.03       -0.79      1.26 o 
  -2   7   3        2.86        2.19      1.50 o 
  -1   7   3       52.75       42.12      2.47 o 
   0   7   3      214.67      240.60      4.81 o 
   1   7   3      307.61      338.11      5.04 o 
   2   7   3       29.40       28.66      1.85 o 
   3   7   3      140.32      147.56      4.51 o 
   4   7   3      220.40      207.84      5.35 o 
   5   7   3       19.87       23.51      3.71 o 
   6   7   3        0.64        2.28      3.98 o 
   7   7   3       22.42       20.14     10.85 o 
  -7   8   3       22.19       20.74      6.93 o 
  -6   8   3      166.34      167.96     11.50 o 
  -5   8   3      181.92      183.63      7.36 o 
  -4   8   3        6.49        5.37      2.70 o 
  -3   8   3       62.74       67.24      4.52 o 
  -2   8   3       45.57       53.31      3.33 o 
  -1   8   3      136.96      136.23      3.74 o 
   0   8   3      162.15      165.51      4.20 o 
   1   8   3       15.04       15.10      1.87 o 
   2   8   3        1.27        2.35      1.43 o 
   3   8   3        0.70        3.37      1.62 o 
   4   8   3        1.12        0.69      1.85 o 
   5   8   3        5.65        7.25      2.63 o 
   6   8   3        1.72       -0.37      5.16 o 
   7   8   3        0.14        3.68      8.57 o 
  -6   9   3       15.19       19.41      6.22 o 
  -5   9   3       33.15       39.60      6.88 o 
  -4   9   3       86.56      100.92      7.03 o 
  -3   9   3      755.79      814.14     18.09 o 
  -2   9   3        4.49        6.47      2.67 o 
  -1   9   3       97.01      104.77      5.31 o 
   0   9   3        0.93       -0.35      1.72 o 
   1   9   3      334.45      349.56      7.71 o 
   2   9   3        0.04        3.74      2.04 o 
   3   9   3        0.08       -0.12      1.81 o 
   4   9   3       13.49       15.24      2.95 o 
   5   9   3        0.27        0.03      2.66 o 
   6   9   3        0.39        5.96      5.46 o 
  -6  10   3        7.10        2.67      4.51 o 
  -5  10   3       22.40       21.76      4.38 o 
  -4  10   3       98.03       89.66     10.18 o 
  -3  10   3      159.03      149.89      6.88 o 
  -2  10   3       36.41       38.38      4.08 o 
  -1  10   3      620.42      663.50     16.01 o 
   0  10   3       88.51      102.56     10.50 o 
   1  10   3        0.28        0.47      2.37 o 
   2  10   3       23.70       18.64      3.00 o 
   3  10   3        0.01        1.38      1.52 o 
   4  10   3        2.49        2.54      2.52 o 
   5  10   3        2.90        4.15      3.63 o 
   6  10   3        3.79        7.91      7.71 o 
  -5  11   3       47.76       49.80      6.92 o 
  -4  11   3        2.60        5.20      3.60 o 
  -3  11   3        1.49       -5.75      3.65 o 
  -2  11   3        1.34        2.56      3.49 o 
  -1  11   3      197.48      179.69      7.08 o 
   0  11   3       93.27       98.81      6.18 o 
   1  11   3       64.44       76.68      6.06 o 
   2  11   3       12.16       14.16      3.23 o 
   3  11   3       48.57       62.42      4.79 o 
   4  11   3        2.31        2.08      2.56 o 
   5  11   3        9.65       17.23      8.65 o 
  -5  12   3        0.01        4.88      5.35 o 
  -4  12   3        0.58        3.99      5.72 o 
  -3  12   3        2.16        2.93      4.82 o 
  -2  12   3        4.04        2.78      4.16 o 
  -1  12   3       51.18       42.85      5.53 o 
   0  12   3        5.94        4.86      3.44 o 
   1  12   3      314.08      294.37     22.59 o 
   2  12   3        0.03        0.08      2.88 o 
   3  12   3       79.15       68.23      6.91 o 
   4  12   3        0.41       11.84     14.88 o 
   5  12   3       15.11       18.15     12.93 o 
  -4  13   3       32.82       34.27      9.45 o 
  -3  13   3        5.81        2.05      5.47 o 
  -2  13   3        1.88       -1.42      4.71 o 
  -1  13   3        6.98        4.54      4.97 o 
   0  13   3        2.95        2.74      3.61 o 
   1  13   3       14.48        3.86      3.57 o 
   2  13   3        1.13        0.92      3.30 o 
   3  13   3        1.19        4.89      6.70 o 
   4  13   3        4.57        7.40      9.30 o 
  -3  14   3        0.03       -2.67      5.74 o 
  -2  14   3        9.24       19.08      8.22 o 
  -1  14   3        4.40        8.55      6.19 o 
   0  14   3        5.49       -0.73      4.58 o 
   1  14   3       11.21        5.69      4.33 o 
   2  14   3        8.27        9.08      5.59 o 
  -8   0   4        0.18        6.42     16.01 o 
  -7   0   4        1.17        5.34     13.52 o 
  -6   0   4        0.35        8.75     11.63 o 
  -5   0   4        0.59        4.25      2.94 o 
  -4   0   4        4.72        7.81      2.19 o 
  -3   0   4      100.75       98.02      5.62 o 
  -2   0   4     3092.09     2964.54     49.61 o 
  -1   0   4      670.23      620.45     13.03 o 
   0   0   4     1924.75     1846.41     35.38 o 
   1   0   4      135.57      120.91      8.90 o 
   2   0   4       59.66       75.12     17.17 o 
   3   0   4      456.97      469.89     13.53 o 
   4   0   4     4668.62     4258.08     85.20 o 
   5   0   4        2.33        4.91      2.96 o 
   6   0   4     3891.70     3408.65     85.27 o 
   7   0   4       10.71        5.52     10.78 o 
   8   0   4       44.16       36.26     16.02 o 
  -8   1   4        0.50       -1.62     10.70 o 
  -7   1   4        6.13        9.14      3.87 o 
  -6   1   4       87.47       85.27     11.89 o 
  -5   1   4      146.50      151.94     11.66 o 
  -4   1   4        7.41        9.46      1.90 o 
  -3   1   4       42.89       50.44      4.09 o 
  -2   1   4      261.94      287.31      5.06 o 
  -1   1   4      655.39      551.94      7.93 o 
   0   1   4       98.21       89.43      3.35 o 
   1   1   4        6.23        5.22      1.00 o 
   2   1   4      322.17      369.60      6.62 o 
   3   1   4      332.98      319.65      8.60 o 
   4   1   4     3248.97     3134.98     45.64 o 
   5   1   4       28.53       24.67      2.90 o 
   6   1   4       82.49       72.87      6.53 o 
   7   1   4       18.20       20.44      9.07 o 
   8   1   4      220.55      216.83     19.80 o 
  -8   2   4        2.26        4.11      6.78 o 
  -7   2   4        0.00        2.63      3.65 o 
  -6   2   4        0.51       -0.65      2.78 o 
  -5   2   4      267.04      239.60      9.23 o 
  -4   2   4     1258.07     1227.55     20.24 o 
  -3   2   4      296.44      285.13      6.49 o 
  -2   2   4     1431.89     1529.67     16.97 o 
  -1   2   4      384.80      388.02      5.18 o 
   0   2   4      247.40      253.97      4.36 o 
   1   2   4      336.34      285.85      6.57 o 
   2   2   4       99.28      102.14      3.35 o 
   3   2   4      214.08      205.46      5.21 o 
   4   2   4       78.16       88.09      6.88 o 
   5   2   4       22.58       27.07      3.78 o 
   6   2   4      102.14      112.30      9.55 o 
   7   2   4        0.30        5.60      5.27 o 
   8   2   4        2.32       21.41      9.96 o 
  -8   3   4        0.06        0.43      6.66 o 
  -7   3   4        6.54        9.65      4.09 o 
  -6   3   4       91.61       98.33     14.57 o 
  -5   3   4       59.44       68.78      7.18 o 
  -4   3   4       26.09       25.73      2.46 o 
  -3   3   4      870.27      880.06     11.88 o 
  -2   3   4      760.69      782.64      9.35 o 
  -1   3   4       36.09       43.49      1.94 o 
   0   3   4      364.04      349.59      4.92 o 
   1   3   4        9.15       12.44      1.70 o 
   2   3   4      144.14      152.25      3.54 o 
   3   3   4       23.30       18.99      2.31 o 
   4   3   4        0.57        3.41      1.86 o 
   5   3   4       17.00       14.25      3.65 o 
   6   3   4        0.49       -0.76      3.81 o 
   7   3   4        1.49        6.19      4.91 o 
   8   3   4        0.16       17.61      8.03 o 
  -8   4   4       10.03       17.36      6.78 o 
  -7   4   4        1.16       -0.41      3.76 o 
  -6   4   4       21.95       18.70      4.29 o 
  -5   4   4       13.83       10.12      3.41 o 
  -4   4   4        0.00        1.73      1.29 o 
  -3   4   4      828.43      841.06     11.13 o 
  -2   4   4      480.93      504.13      6.28 o 
  -1   4   4      852.76      868.69     10.07 o 
   0   4   4       57.62       59.61      2.14 o 
   1   4   4       19.99       19.03      1.31 o 
   2   4   4        0.35        2.46      0.95 o 
   3   4   4       16.01       18.02      2.05 o 
   4   4   4       38.24       36.39      2.57 o 
   5   4   4        0.58        3.42      2.99 o 
   6   4   4        5.61        2.02      4.30 o 
   7   4   4        0.03        5.85      5.63 o 
   8   4   4        1.13       11.89     11.09 o 
  -8   5   4        8.78       12.25     10.94 o 
  -7   5   4        2.55        4.47      4.02 o 
  -6   5   4        5.79        7.42      3.73 o 
  -5   5   4       25.44       26.39      4.46 o 
  -4   5   4       32.38       30.27      2.62 o 
  -3   5   4      100.57       95.88      3.44 o 
  -2   5   4      161.08      175.89      4.02 o 
  -1   5   4       34.55       38.62      1.99 o 
   0   5   4      139.05      168.78      3.15 o 
   1   5   4      330.51      338.84      5.11 o 
   2   5   4      529.13      534.21      6.63 o 
   3   5   4       63.52       63.72      2.92 o 
   4   5   4        6.54        6.23      1.67 o 
   5   5   4       13.33       14.11      3.33 o 
   6   5   4        1.75        6.08      3.18 o 
   7   5   4        5.37        9.24      4.43 o 
  -7   6   4        3.77        6.08      4.52 o 
  -6   6   4       39.04       33.36      5.21 o 
  -5   6   4       40.18       43.54      4.04 o 
  -4   6   4        5.37        8.82      2.48 o 
  -3   6   4       44.41       51.52      3.04 o 
  -2   6   4        0.28       -0.96      1.33 o 
  -1   6   4       38.23       45.79      2.37 o 
   0   6   4      138.49      153.86      2.98 o 
   1   6   4       67.84       73.84      3.08 o 
   2   6   4       17.75       17.80      1.47 o 
   3   6   4      334.72      348.04      5.00 o 
   4   6   4      125.79      124.08     10.45 o 
   5   6   4        1.67        3.60      3.65 o 
   6   6   4       28.15       18.36      6.27 o 
   7   6   4        3.99       10.48     14.16 o 
  -7   7   4        1.05       -2.14      5.77 o 
  -6   7   4        8.11        6.49      3.95 o 
  -5   7   4       11.67       11.06      3.02 o 
  -4   7   4       85.74       84.76      5.74 o 
  -3   7   4       89.44      103.54      5.02 o 
  -2   7   4      102.70      106.22      4.00 o 
  -1   7   4        0.10       -0.90      1.32 o 
   0   7   4       88.07       83.16      2.92 o 
   1   7   4      417.85      457.65      6.18 o 
   2   7   4      225.06      240.62      5.72 o 
   3   7   4       10.55        8.06      1.88 o 
   4   7   4        0.87        3.21      2.04 o 
   5   7   4        2.03        1.61      2.37 o 
   6   7   4        2.50        1.23      4.23 o 
   7   7   4        0.22        8.93      7.85 o 
  -7   8   4        0.85        2.55      6.32 o 
  -6   8   4      192.30      177.51     10.29 o 
  -5   8   4       28.89       31.86      4.28 o 
  -4   8   4      457.30      488.63     11.77 o 
  -3   8   4       79.54       90.24      4.95 o 
  -2   8   4        3.06        2.26      1.95 o 
  -1   8   4      156.21      151.04      4.64 o 
   0   8   4        2.98        4.98      1.55 o 
   1   8   4      256.94      251.15      5.02 o 
   2   8   4      186.35      177.91      4.61 o 
   3   8   4        0.09        2.27      1.73 o 
   4   8   4        0.31        3.48      1.83 o 
   5   8   4        0.02        2.58      3.23 o 
   6   8   4        0.08        1.00      5.10 o 
   7   8   4        0.12        2.53      7.71 o 
  -6   9   4      120.80      106.97      9.21 o 
  -5   9   4      223.60      225.86      8.71 o 
  -4   9   4        0.57        6.58      3.33 o 
  -3   9   4      729.09      730.10     18.60 o 
  -2   9   4      469.12      508.58     12.05 o 
  -1   9   4      843.40      856.55     15.83 o 
   0   9   4        1.74        3.10      2.13 o 
   1   9   4       20.63       22.90      2.70 o 
   2   9   4        0.21        1.91      2.11 o 
   3   9   4        0.03       -0.97      1.86 o 
   4   9   4        2.06        3.18      2.20 o 
   5   9   4       15.12       12.10      6.35 o 
   6   9   4        0.03        0.30      6.81 o 
  -6  10   4        0.14        1.60      3.86 o 
  -5  10   4       21.69       18.57      4.79 o 
  -4  10   4      141.87      145.65      7.68 o 
  -3  10   4       21.11       19.38      4.91 o 
  -2  10   4      147.63      157.48      7.66 o 
  -1  10   4      771.72      747.66     29.91 o 
   0  10   4        0.13        4.57      2.58 o 
   1  10   4      450.54      456.38     10.62 o 
   2  10   4       98.71      110.79      5.59 o 
   3  10   4       14.10       17.93      6.66 o 
   4  10   4       13.89       11.64      4.38 o 
   5  10   4        0.53        5.45      5.46 o 
   6  10   4        0.01       16.46      8.22 o 
  -5  11   4        1.15        6.22      5.26 o 
  -4  11   4       10.08       18.07      7.52 o 
  -3  11   4        5.38        3.76      4.28 o 
  -2  11   4        5.00        3.93      3.82 o 
  -1  11   4        0.21        1.67      2.77 o 
   0  11   4       85.95       86.71      9.01 o 
   1  11   4      127.52      126.95      9.74 o 
   2  11   4        0.75        6.83      3.55 o 
   3  11   4      114.12      113.19      9.93 o 
   4  11   4       48.79       41.66     12.93 o 
   5  11   4       21.89       17.33      8.99 o 
  -5  12   4        0.01        2.97      6.41 o 
  -4  12   4        6.31        7.00      6.65 o 
  -3  12   4        0.49        0.23      4.47 o 
  -2  12   4       37.06       25.75      5.60 o 
  -1  12   4       12.43       11.57      3.99 o 
   0  12   4        1.48        0.52      2.64 o 
   1  12   4        7.32        0.91      3.03 o 
   2  12   4       42.17       44.86      5.38 o 
   3  12   4       21.16       20.71      6.72 o 
   4  12   4       17.13       22.32     19.15 o 
  -4  13   4        2.08        4.04      7.16 o 
  -3  13   4        1.44       -0.43      6.32 o 
  -2  13   4        6.09        2.88      4.91 o 
  -1  13   4        1.27       -2.19      4.48 o 
   0  13   4        0.22        0.97      3.48 o 
   1  13   4       21.17       22.79      4.56 o 
   2  13   4        1.53        1.71      3.77 o 
   3  13   4        0.58       -7.06      6.91 o 
  -2  14   4        0.42       -3.20      6.31 o 
  -1  14   4        0.11       -1.91      6.70 o 
   0  14   4       12.87        3.63      4.91 o 
   1  14   4        4.50       -3.41      4.20 o 
   2  14   4        1.97        4.14      5.63 o 
  -8   1   5        8.97       19.90     13.80 o 
  -7   1   5        5.95        8.97      4.75 o 
  -6   1   5       12.13       11.34      3.76 o 
  -5   1   5        1.65       -0.97      2.67 o 
  -4   1   5       63.10       79.00      7.17 o 
  -3   1   5      134.20      130.72      4.35 o 
  -2   1   5      536.75      561.64      8.02 o 
  -1   1   5       31.34       43.19      3.28 o 
   0   1   5     2221.00     2069.64     23.54 o 
   1   1   5        1.29        5.75      1.27 o 
   2   1   5       12.91       12.26      1.86 o 
   3   1   5      154.77      159.63      5.61 o 
   4   1   5       46.71       56.66      8.06 o 
   5   1   5       16.39        8.78      2.72 o 
   6   1   5      198.85      178.31     11.18 o 
   7   1   5        5.34       22.34      9.00 o 
   8   1   5       34.12       42.30     11.69 o 
  -8   2   5        4.32        7.72      7.41 o 
  -7   2   5        5.59       -1.39      3.83 o 
  -6   2   5       19.35       18.29      4.25 o 
  -5   2   5       11.94       12.03      3.47 o 
  -4   2   5       79.06       77.71      4.79 o 
  -3   2   5      205.40      210.00      6.42 o 
  -2   2   5     1284.32     1369.88     15.62 o 
  -1   2   5      740.84      832.12     10.28 o 
   0   2   5     1646.52     1695.97     18.48 o 
   1   2   5      101.02       99.69      3.08 o 
   2   2   5        0.14        0.72      1.18 o 
   3   2   5       40.05       44.49      4.00 o 
   4   2   5      195.66      197.20      5.91 o 
   5   2   5       75.49       73.13      9.12 o 
   6   2   5        0.84       -0.56      4.21 o 
   7   2   5        5.02        8.28      8.20 o 
   8   2   5       15.71       18.07     11.17 o 
  -8   3   5        6.71       13.10      7.84 o 
  -7   3   5        4.93        6.11      4.06 o 
  -6   3   5       12.59       18.29      4.28 o 
  -5   3   5       30.79       27.72      4.36 o 
  -4   3   5      429.04      468.51      9.31 o 
  -3   3   5      542.84      546.10     11.64 o 
  -2   3   5     3904.51     4218.23     46.36 o 
  -1   3   5       58.25       50.44      2.36 o 
   0   3   5       49.17       70.22      2.97 o 
   1   3   5     1847.49     1833.55     19.54 o 
   2   3   5        4.96        7.41      1.32 o 
   3   3   5        6.13        4.58      1.86 o 
   4   3   5        0.17        1.21      1.89 o 
   5   3   5        0.01       -1.01      4.04 o 
   6   3   5        3.58        3.83      4.63 o 
   7   3   5        0.44        8.35      4.71 o 
   8   3   5        0.76       21.01      8.99 o 
  -8   4   5       27.14       33.41      9.22 o 
  -7   4   5       14.71       23.98      5.84 o 
  -6   4   5        3.72        3.76      3.18 o 
  -5   4   5       10.36       10.93      3.84 o 
  -4   4   5       12.39       15.91      2.00 o 
  -3   4   5      104.33      109.41      4.57 o 
  -2   4   5      157.00      215.54      4.86 o 
  -1   4   5      592.40      665.17      8.09 o 
   0   4   5     1152.15     1143.25     11.94 o 
   1   4   5      732.64      721.47      7.63 o 
   2   4   5       29.36       31.23      1.92 o 
   3   4   5        2.46       -1.25      1.40 o 
   4   4   5        1.03        2.22      1.57 o 
   5   4   5       21.56       35.84      5.91 o 
   6   4   5       12.60       10.51      3.41 o 
   7   4   5        0.52        8.64      5.39 o 
  -7   5   5        0.75        8.26      4.94 o 
  -6   5   5        1.75        3.93      3.79 o 
  -5   5   5       42.24       55.58      8.84 o 
  -4   5   5        8.26        4.98      2.16 o 
  -3   5   5        9.63       12.07      1.76 o 
  -2   5   5       81.45       77.88      3.24 o 
  -1   5   5      197.32      188.85      3.70 o 
   0   5   5      749.69      865.42      9.82 o 
   1   5   5        0.27        2.08      0.94 o 
   2   5   5        0.46        3.20      1.16 o 
   3   5   5        2.74        4.80      1.66 o 
   4   5   5        0.99        4.69      2.41 o 
   5   5   5        5.11        7.29      3.27 o 
   6   5   5       71.26       62.51      9.03 o 
   7   5   5        0.28        6.67      6.51 o 
  -7   6   5        8.79        2.18      5.21 o 
  -6   6   5       21.13       19.48      4.62 o 
  -5   6   5        3.59        4.91      2.66 o 
  -4   6   5      152.83      147.43      6.03 o 
  -3   6   5      179.33      172.52      4.62 o 
  -2   6   5        4.62        4.05      1.66 o 
  -1   6   5      103.26       98.26      3.25 o 
   0   6   5        0.01        1.30      1.10 o 
   1   6   5      162.66      150.92      3.42 o 
   2   6   5       28.00       28.87      2.02 o 
   3   6   5       14.91       11.33      1.62 o 
   4   6   5       65.00       72.27      7.66 o 
   5   6   5      107.14       93.25     11.54 o 
   6   6   5       39.82       32.67      9.36 o 
   7   6   5       39.63       46.77     14.79 o 
  -7   7   5        8.57       10.66      6.54 o 
  -6   7   5       98.94       99.88      8.56 o 
  -5   7   5       18.62       20.55      3.60 o 
  -4   7   5       14.05       14.46      3.19 o 
  -3   7   5        6.66        4.74      2.34 o 
  -2   7   5       43.88       47.18      3.55 o 
  -1   7   5        0.23        1.16      1.40 o 
   0   7   5       29.68       33.64      2.27 o 
   1   7   5        9.47        9.04      1.53 o 
   2   7   5       24.07       26.02      2.07 o 
   3   7   5       18.42       17.49      4.54 o 
   4   7   5       47.73       45.52      8.19 o 
   5   7   5       52.78       52.64      6.50 o 
   6   7   5       10.02        5.81      4.62 o 
   7   7   5        0.12        4.47      6.74 o 
  -7   8   5       42.02       43.99      9.47 o 
  -6   8   5       32.56       37.69      6.39 o 
  -5   8   5       23.79       24.11      3.86 o 
  -4   8   5      549.93      569.41     12.40 o 
  -3   8   5      173.65      173.82      6.59 o 
  -2   8   5      127.27      131.97      6.33 o 
  -1   8   5      290.46      293.93      7.01 o 
   0   8   5        5.09        4.05      1.58 o 
   1   8   5       66.38       65.02      3.20 o 
   2   8   5      101.75      108.21      4.30 o 
   3   8   5       11.27       12.15      2.36 o 
   4   8   5        8.56        5.89      2.34 o 
   5   8   5        4.49        9.28      4.28 o 
   6   8   5        1.25        0.73      5.03 o 
  -6   9   5       47.81       46.96      7.12 o 
  -5   9   5       12.04       12.75      3.89 o 
  -4   9   5        1.13        4.01      3.02 o 
  -3   9   5       10.05        3.48      3.60 o 
  -2   9   5      262.90      280.26      8.32 o 
  -1   9   5      654.13      655.28     23.98 o 
   0   9   5        7.14        9.36      2.56 o 
   1   9   5      497.14      524.99     14.54 o 
   2   9   5        2.70        0.40      2.05 o 
   3   9   5       91.60       97.47      5.84 o 
   4   9   5        0.00        0.35      3.06 o 
   5   9   5        7.34        6.61      2.36 o 
   6   9   5        0.74       -1.10     10.26 o 
  -6  10   5        1.78        9.77      5.09 o 
  -5  10   5        3.09        6.12      4.23 o 
  -4  10   5        5.04        6.72      3.54 o 
  -3  10   5       99.27      106.36     10.02 o 
  -2  10   5       75.88       79.63      6.60 o 
  -1  10   5        4.39        3.69      3.39 o 
   0  10   5      100.17      115.63      7.32 o 
   1  10   5      395.49      407.51      9.54 o 
   2  10   5       16.60       17.09      5.20 o 
   3  10   5       58.02       64.66      8.30 o 
   4  10   5       18.91       20.06      3.16 o 
   5  10   5        3.71        4.75      9.09 o 
  -5  11   5        0.37        0.50      8.64 o 
  -4  11   5       23.88       15.97      6.53 o 
  -3  11   5       49.64       49.23      6.75 o 
  -2  11   5       19.66       15.50      5.68 o 
  -1  11   5       47.73       36.47      6.31 o 
   0  11   5        0.17        1.79      2.98 o 
   1  11   5       49.46       51.69      5.22 o 
   2  11   5       37.43       44.59      6.00 o 
   3  11   5       92.35       93.08      8.72 o 
   4  11   5        0.11        8.92      8.06 o 
   5  11   5        3.06       16.50     10.25 o 
  -4  12   5        1.54        1.65      5.48 o 
  -3  12   5        2.87        5.17      5.31 o 
  -2  12   5        3.57       10.76      5.08 o 
  -1  12   5        8.77        8.69      4.01 o 
   0  12   5       11.28        6.58      3.51 o 
   1  12   5        6.04        8.58      3.61 o 
   2  12   5        1.14       -4.10      3.70 o 
   3  12   5       89.93       87.64     18.53 o 
   4  12   5        2.04       25.31     32.67 o 
  -3  13   5        0.12       -6.65      6.81 o 
  -2  13   5       33.35       27.00      6.78 o 
  -1  13   5        1.28        2.44      5.71 o 
   0  13   5       14.53       14.87      4.38 o 
   1  13   5        5.34        2.46      3.50 o 
   2  13   5        1.01        0.50      4.96 o 
   3  13   5        7.16        7.21      8.71 o 
  -2  14   5        0.09       -2.49      6.68 o 
  -1  14   5        0.09        0.99     10.82 o 
   0  14   5       13.61       28.90      8.23 o 
   1  14   5        0.40        5.06      5.04 o 
   2  14   5        3.53        0.29      8.37 o 
  -8   0   6       16.61       40.97     23.26 o 
  -7   0   6       54.33       65.26     24.08 o 
  -6   0   6       32.39       43.19     18.89 o 
  -5   0   6       30.45       54.57     18.14 o 
  -4   0   6       22.39       23.18      5.38 o 
  -3   0   6      141.81      132.55      7.84 o 
  -2   0   6       45.59       53.32      3.90 o 
  -1   0   6      311.20      315.74     28.37 o 
   0   0   6     1762.02     1652.64     34.02 o 
   1   0   6       56.47       64.19      3.34 o 
   2   0   6      742.58      762.82     16.49 o 
   3   0   6      204.89      195.37      6.54 o 
   4   0   6        0.20        0.48      3.70 o 
   5   0   6       20.87       27.71     11.60 o 
   6   0   6      100.26       67.80     12.15 o 
   7   0   6        0.03        1.58     12.39 o 
   8   0   6      581.49      579.60     34.90 o 
  -8   1   6       51.47       53.37     18.55 o 
  -7   1   6        6.58        0.18      9.52 o 
  -6   1   6        3.32        8.19      9.20 o 
  -5   1   6        3.57        6.03      4.46 o 
  -4   1   6       54.43       65.97      8.33 o 
  -3   1   6      301.06      328.56      7.25 o 
  -2   1   6      265.78      248.39      6.30 o 
  -1   1   6       62.94       65.17      3.39 o 
   0   1   6      267.90      260.90      5.37 o 
   1   1   6       22.63       25.48      1.90 o 
   2   1   6       93.37       93.15      3.85 o 
   3   1   6       46.97       49.13      3.15 o 
   4   1   6        2.15        6.98      3.95 o 
   5   1   6       14.44       12.41      3.54 o 
   6   1   6      411.87      371.48     17.04 o 
   7   1   6       10.54        7.86      9.42 o 
   8   1   6       18.75       66.88     16.09 o 
  -8   2   6       11.47       13.84     13.13 o 
  -7   2   6       72.39       80.39     12.10 o 
  -6   2   6        4.24        0.29      4.56 o 
  -5   2   6        4.76        5.75      4.15 o 
  -4   2   6      228.64      208.96      7.19 o 
  -3   2   6      130.12      139.25      4.66 o 
  -2   2   6     1280.14     1329.30     15.69 o 
  -1   2   6     1713.72     1692.60     19.33 o 
   0   2   6     2188.74     2308.22     26.51 o 
   1   2   6      297.12      292.36      5.37 o 
   2   2   6        8.52       10.89      1.45 o 
   3   2   6        0.19        0.35      2.02 o 
   4   2   6        3.44        7.25      2.37 o 
   5   2   6        9.75        4.48      5.87 o 
   6   2   6       35.63       40.53      9.51 o 
   7   2   6        2.37       16.51      9.75 o 
   8   2   6       24.04       38.02     12.58 o 
  -8   3   6       27.66       31.64      9.36 o 
  -7   3   6       84.42       89.61     12.20 o 
  -6   3   6       26.67       29.49      5.63 o 
  -5   3   6       47.82       50.22      9.53 o 
  -4   3   6      130.78      136.22      6.66 o 
  -3   3   6       26.92       32.06      2.88 o 
  -2   3   6       88.67      101.51      3.20 o 
  -1   3   6     1014.91     1129.11     13.02 o 
   0   3   6      624.51      623.83      8.24 o 
   1   3   6      225.11      229.23      4.41 o 
   2   3   6      228.45      224.17      5.04 o 
   3   3   6       51.96       42.65      4.49 o 
   4   3   6        6.01        8.84      4.85 o 
   5   3   6        0.55       -5.31      3.94 o 
   6   3   6        0.23        4.69      4.51 o 
   7   3   6        0.31       10.99      9.37 o 
  -7   4   6        0.40       -0.70      4.51 o 
  -6   4   6       53.47       42.14      6.06 o 
  -5   4   6        4.95        3.32      3.47 o 
  -4   4   6       24.82       25.17      3.52 o 
  -3   4   6       13.46       14.88      2.09 o 
  -2   4   6      130.24      133.13      3.60 o 
  -1   4   6      538.49      548.72      7.78 o 
   0   4   6      225.26      232.60      4.38 o 
   1   4   6      801.50      846.92     10.42 o 
   2   4   6        6.93        5.67      1.32 o 
   3   4   6       16.46       17.87      1.93 o 
   4   4   6        8.10        4.05      2.46 o 
   5   4   6        2.75        2.41      3.90 o 
   6   4   6        0.37        5.90      4.71 o 
   7   4   6        0.28        4.96      4.76 o 
  -7   5   6       13.66       11.20      5.73 o 
  -6   5   6        8.06        3.48      4.67 o 
  -5   5   6        0.44        4.06      2.89 o 
  -4   5   6        3.26        1.01      2.39 o 
  -3   5   6        3.20       10.29      2.46 o 
  -2   5   6       72.22       70.06      3.39 o 
  -1   5   6      206.96      221.94      4.69 o 
   0   5   6       14.26       12.06      1.55 o 
   1   5   6        4.56        6.47      1.23 o 
   2   5   6      153.52      145.26      3.75 o 
   3   5   6      102.45      108.64      3.04 o 
   4   5   6       36.69       39.88      5.90 o 
   5   5   6        0.21        2.21      3.09 o 
   6   5   6       13.19        8.65      3.74 o 
   7   5   6        5.75       10.70      7.64 o 
  -7   6   6        0.57        2.94      5.32 o 
  -6   6   6        4.04        5.05      3.57 o 
  -5   6   6       47.07       48.24      5.09 o 
  -4   6   6       33.05       35.21      4.72 o 
  -3   6   6       71.23       77.27      5.73 o 
  -2   6   6       11.43        7.92      1.79 o 
  -1   6   6       86.53       89.92      3.56 o 
   0   6   6        1.73        0.51      1.17 o 
   1   6   6        2.07        1.75      0.98 o 
   2   6   6        1.23        2.31      1.24 o 
   3   6   6        3.92        3.11      1.70 o 
   4   6   6       17.55       16.69      4.01 o 
   5   6   6       69.39       62.32      6.87 o 
   6   6   6       23.15       19.66      6.75 o 
   7   6   6        6.49        3.27      8.02 o 
  -7   7   6        3.08        4.98      5.68 o 
  -6   7   6       31.68       28.49      5.35 o 
  -5   7   6        0.10        2.15      2.86 o 
  -4   7   6      115.89      133.33      9.88 o 
  -3   7   6       27.07       23.72      3.84 o 
  -2   7   6       45.91       46.60      4.15 o 
  -1   7   6      110.89      121.58      3.81 o 
   0   7   6      146.83      140.48      3.92 o 
   1   7   6        9.86        8.33      1.62 o 
   2   7   6        2.22        1.22      1.92 o 
   3   7   6       56.20       64.79      4.03 o 
   4   7   6       16.95       16.33      4.74 o 
   5   7   6       37.96       36.70      5.10 o 
   6   7   6       14.38       18.80      7.56 o 
   7   7   6        0.54       10.71      7.67 o 
  -6   8   6       64.70       67.15      8.34 o 
  -5   8   6        0.07        2.23      3.33 o 
  -4   8   6      204.19      202.79      8.53 o 
  -3   8   6       40.81       37.04      4.62 o 
  -2   8   6      871.87      868.37     15.93 o 
  -1   8   6      216.32      223.22      6.37 o 
   0   8   6      238.84      241.86      7.26 o 
   1   8   6       46.63       44.09      3.13 o 
   2   8   6       14.80       12.40      2.55 o 
   3   8   6      225.66      241.79      9.39 o 
   4   8   6       35.65       40.25      7.92 o 
   5   8   6        3.95        5.58      2.61 o 
   6   8   6        0.46       -5.34      6.83 o 
  -6   9   6        5.21        2.80      4.97 o 
  -5   9   6      171.26      169.25     16.33 o 
  -4   9   6      237.41      229.80     10.04 o 
  -3   9   6      341.32      346.62     11.83 o 
  -2   9   6       81.83       89.18      5.90 o 
  -1   9   6      895.33      970.96     26.72 o 
   0   9   6      288.22      323.48      8.25 o 
   1   9   6      811.54      845.44     14.12 o 
   2   9   6       99.10      114.94      5.74 o 
   3   9   6       20.02       15.47      2.76 o 
   4   9   6        4.25        3.76      2.65 o 
   5   9   6       17.40       11.60      2.70 o 
   6   9   6        1.25       -2.38     12.65 o 
  -5  10   6       11.81        8.27      5.37 o 
  -4  10   6       21.66       18.73      5.26 o 
  -3  10   6       21.76       18.87      5.04 o 
  -2  10   6       55.12       45.01      6.26 o 
  -1  10   6        0.66       -0.35      2.61 o 
   0  10   6      288.97      318.29      9.56 o 
   1  10   6      283.37      287.53      9.55 o 
   2  10   6        0.02        2.43      2.53 o 
   3  10   6      384.00      419.35     15.74 o 
   4  10   6       14.00       14.20      4.23 o 
   5  10   6        4.06        9.41      5.77 o 
  -5  11   6       10.09       14.97      6.46 o 
  -4  11   6        0.87        5.75      5.70 o 
  -3  11   6       32.90       32.42      6.69 o 
  -2  11   6       10.97        6.52      5.55 o 
  -1  11   6        0.02       -1.87      2.69 o 
   0  11   6        9.18        2.93      3.50 o 
   1  11   6        0.69        2.79      3.76 o 
   2  11   6       17.66       21.12      4.25 o 
   3  11   6       25.08       23.82      9.83 o 
   4  11   6        8.23       19.53     11.81 o 
   5  11   6       54.58      151.35     31.25 o 
  -4  12   6        7.12       12.16      6.74 o 
  -3  12   6        0.52        0.46      6.00 o 
  -2  12   6        8.74        1.99      4.68 o 
  -1  12   6        0.02        4.34      3.66 o 
   0  12   6       34.36       34.68      5.13 o 
   1  12   6        5.60       -1.86      3.92 o 
   2  12   6       12.25        5.07      4.63 o 
   3  12   6        0.46       29.21     19.42 o 
   4  12   6        5.96       36.60     27.70 o 
  -3  13   6        1.21        1.18      6.59 o 
  -2  13   6        1.61        4.09      5.83 o 
  -1  13   6        0.68        5.01      5.33 o 
   0  13   6        4.96        3.19      3.84 o 
   1  13   6        0.03        4.67      5.17 o 
   2  13   6        2.57        8.21      8.81 o 
   3  13   6       11.69       17.84     10.80 o 
  -1  14   6        4.49       -1.45      4.62 o 
   0  14   6        1.80        0.15      4.73 o 
   1  14   6        0.47       -3.21      4.96 o 
  -8   1   7       50.27       74.99     21.12 o 
  -7   1   7       97.23      143.63     24.84 o 
  -6   1   7       72.41       99.60     18.43 o 
  -5   1   7       14.47       21.04      9.09 o 
  -4   1   7        3.51        4.34      2.50 o 
  -3   1   7        9.09       10.04      2.35 o 
  -2   1   7      260.12      272.53      9.25 o 
  -1   1   7       38.74       38.75      4.44 o 
   0   1   7      111.98      121.66      4.55 o 
   1   1   7       44.19       51.62      3.45 o 
   2   1   7      517.34      493.48      9.83 o 
   3   1   7        0.14        0.57      1.78 o 
   4   1   7       46.84       45.43      5.88 o 
   5   1   7        4.31        8.27      6.77 o 
   6   1   7        6.09        2.23      8.00 o 
   7   1   7        7.54        9.78     10.11 o 
  -8   2   7        4.93       20.75     14.92 o 
  -7   2   7      194.20      264.26     31.13 o 
  -6   2   7        3.05        9.17      5.38 o 
  -5   2   7       36.33       38.30      7.52 o 
  -4   2   7       39.48       43.56      4.24 o 
  -3   2   7       40.05       45.61      3.49 o 
  -2   2   7       30.83       30.40      2.68 o 
  -1   2   7       83.68      117.17      3.70 o 
   0   2   7      439.62      486.97      8.33 o 
   1   2   7      266.38      315.78      6.04 o 
   2   2   7      896.01      943.97     14.69 o 
   3   2   7      106.91      115.41      4.55 o 
   4   2   7       13.38       14.68      4.36 o 
   5   2   7       20.23       21.65      8.30 o 
   6   2   7       22.70       22.36      9.18 o 
   7   2   7        0.49        7.70     10.06 o 
  -7   3   7        5.10        8.99      6.10 o 
  -6   3   7      111.95      176.18     14.04 o 
  -5   3   7       56.62       55.39     10.17 o 
  -4   3   7       13.98       19.66      3.89 o 
  -3   3   7       20.94       17.46      2.58 o 
  -2   3   7      458.10      527.45      8.54 o 
  -1   3   7      766.28      783.14      9.61 o 
   0   3   7     2395.78     2746.88     33.17 o 
   1   3   7      152.88      164.20      5.45 o 
   2   3   7      529.29      572.18      9.99 o 
   3   3   7      148.70      138.76      5.26 o 
   4   3   7       16.20        7.73      4.14 o 
   5   3   7       20.09       22.57      5.41 o 
   6   3   7        0.30        6.59      9.50 o 
   7   3   7        2.20        6.15      9.97 o 
  -7   4   7       14.99       24.45      8.12 o 
  -6   4   7       94.54      126.68     13.94 o 
  -5   4   7       58.15       63.90     10.39 o 
  -4   4   7        1.87        3.07      3.20 o 
  -3   4   7       11.08       17.17      2.48 o 
  -2   4   7        3.34        8.68      1.82 o 
  -1   4   7       15.62       13.84      1.80 o 
   0   4   7        1.52        3.82      1.27 o 
   1   4   7      133.43      138.25      3.51 o 
   2   4   7      566.49      592.43      9.50 o 
   3   4   7      280.79      278.81      6.68 o 
   4   4   7        6.07        2.88      2.41 o 
   5   4   7        0.14        3.61      2.53 o 
   6   4   7        2.02       10.92      5.04 o 
   7   4   7        2.15       -1.95     12.41 o 
  -7   5   7        2.09        6.86      6.53 o 
  -6   5   7        0.13        1.75      4.57 o 
  -5   5   7        8.30        9.21      3.58 o 
  -4   5   7       26.36       20.09      3.97 o 
  -3   5   7        9.68        8.07      2.09 o 
  -2   5   7        4.55        2.73      1.64 o 
  -1   5   7       73.32       82.31      3.41 o 
   0   5   7      112.82      101.05      3.20 o 
   1   5   7       13.70       14.28      1.76 o 
   2   5   7      109.32      106.49      3.63 o 
   3   5   7        6.61        5.86      1.49 o 
   4   5   7       32.35       34.53      3.70 o 
   5   5   7        2.60        7.79      3.88 o 
   6   5   7        0.77        2.94      3.80 o 
   7   5   7        0.13       30.54     22.78 o 
  -7   6   7        4.05        0.82      5.04 o 
  -6   6   7        8.28       10.18      4.94 o 
  -5   6   7       12.92       14.75      3.80 o 
  -4   6   7        3.76        4.74      3.19 o 
  -3   6   7       94.29      111.79      6.41 o 
  -2   6   7      255.69      247.46      6.56 o 
  -1   6   7      102.03      100.90      3.74 o 
   0   6   7        9.37        7.83      1.56 o 
   1   6   7       70.49       73.16      2.73 o 
   2   6   7        0.02        0.85      1.57 o 
   3   6   7       44.48       50.23      3.34 o 
   4   6   7        2.20        6.10      2.50 o 
   5   6   7        3.27        4.11      2.94 o 
   6   6   7        5.46        5.53      4.85 o 
   7   6   7        6.90        7.73     21.53 o 
  -7   7   7       46.76       51.38      8.67 o 
  -6   7   7        6.73       10.89      5.62 o 
  -5   7   7       81.95       83.86      7.12 o 
  -4   7   7      180.77      186.77     14.24 o 
  -3   7   7        7.00        2.46      2.56 o 
  -2   7   7       45.90       45.17      3.72 o 
  -1   7   7       82.82       83.44      4.73 o 
   0   7   7       77.60       90.70      4.28 o 
   1   7   7        0.01        1.46      1.32 o 
   2   7   7        2.85        2.20      2.12 o 
   3   7   7       10.35       10.64      2.31 o 
   4   7   7        0.06        2.58      2.64 o 
   5   7   7        3.81        2.41      3.76 o 
   6   7   7        9.16       -0.89      8.31 o 
  -6   8   7        2.45        5.99      4.37 o 
  -5   8   7      106.62      116.25     12.81 o 
  -4   8   7        0.11        3.56      3.18 o 
  -3   8   7       58.61       61.82      5.87 o 
  -2   8   7      569.63      543.83     19.65 o 
  -1   8   7       71.97       77.76      4.76 o 
   0   8   7      357.79      369.37      7.70 o 
   1   8   7      283.39      267.70      6.58 o 
   2   8   7        0.35        1.83      2.13 o 
   3   8   7        0.93        2.27      2.95 o 
   4   8   7       11.08       13.16      2.69 o 
   5   8   7       20.56       17.77      6.35 o 
   6   8   7        6.23        9.85     14.79 o 
  -6   9   7        4.97        8.61      5.27 o 
  -5   9   7        0.05       -0.18      5.26 o 
  -4   9   7       58.31       59.28      6.56 o 
  -3   9   7        0.05        5.77      3.10 o 
  -2   9   7       84.62       95.18      6.89 o 
  -1   9   7       98.25       99.33      6.67 o 
   0   9   7      137.13      144.38      6.13 o 
   1   9   7      123.95      137.99      6.11 o 
   2   9   7       53.42       60.06      4.79 o 
   3   9   7      349.86      242.22     14.54 o 
   4   9   7        1.93        4.83      2.81 o 
   5   9   7        0.28        1.48      6.27 o 
  -5  10   7        1.45        5.02      5.46 o 
  -4  10   7        8.42        8.33      5.34 o 
  -3  10   7       16.10        7.34      4.33 o 
  -2  10   7        4.50        9.62      4.08 o 
  -1  10   7       56.65       60.72      6.65 o 
   0  10   7        6.30        3.85      2.91 o 
   1  10   7       38.81       31.59      4.29 o 
   2  10   7       49.68       54.60      4.63 o 
   3  10   7       75.27       72.84      7.28 o 
   4  10   7        4.80       14.68      6.79 o 
   5  10   7       59.39      169.81     31.32 o 
  -4  11   7        1.59        3.35      8.57 o 
  -3  11   7        8.30        2.53      5.07 o 
  -2  11   7       34.24       36.87      6.27 o 
  -1  11   7        9.17        4.79      3.22 o 
   0  11   7       16.84        9.39      4.01 o 
   1  11   7       57.97       58.99      6.56 o 
   2  11   7        4.32       10.50      5.35 o 
   3  11   7        0.49        5.04      4.88 o 
   4  11   7        2.62       21.72     17.53 o 
  -4  12   7        0.04       -2.59      6.04 o 
  -3  12   7        0.51        4.01      5.82 o 
  -2  12   7        0.00        3.61      4.58 o 
  -1  12   7        2.14        5.27      4.54 o 
   0  12   7        6.18       11.92      7.27 o 
   1  12   7        1.88        1.66      4.39 o 
   2  12   7        6.39        1.59      4.91 o 
   3  12   7        0.74       27.73     25.19 o 
  -2  13   7        4.66       -2.31      5.41 o 
  -1  13   7        1.52       -3.47      7.42 o 
   0  13   7        4.57       -1.81      4.45 o 
   1  13   7        1.02        2.11      6.12 o 
   2  13   7       21.29        9.73      9.23 o 
  -7   0   8        1.93        5.80     16.14 o 
  -6   0   8      205.42      261.51     41.97 o 
  -5   0   8      261.93      252.70     28.23 o 
  -4   0   8       51.33       49.84      6.54 o 
  -3   0   8      356.55      331.20     14.15 o 
  -2   0   8       15.53       21.80      6.18 o 
  -1   0   8       73.09      100.18      6.94 o 
   0   0   8        0.78        6.55      2.28 o 
   1   0   8       19.15       28.20      3.23 o 
   2   0   8      100.45      101.39      6.20 o 
   3   0   8       41.52       44.84      6.10 o 
   4   0   8      172.05      142.53     19.86 o 
   5   0   8       10.95       10.26     13.76 o 
   6   0   8        9.97       15.60     12.71 o 
   7   0   8        0.02      -15.10     23.03 o 
  -7   1   8      259.02      287.08     25.41 o 
  -6   1   8      118.58      158.72     23.30 o 
  -5   1   8        0.01        8.84      7.73 o 
  -4   1   8      199.08      200.33      7.50 o 
  -3   1   8       16.22       21.34      2.80 o 
  -2   1   8       28.30       21.36      3.67 o 
  -1   1   8       14.11       29.81      3.53 o 
   0   1   8      471.20      464.98      8.54 o 
   1   1   8      296.12      320.01      7.35 o 
   2   1   8       44.63       51.37      3.58 o 
   3   1   8        7.46        6.27      2.33 o 
   4   1   8       58.40       47.25     10.76 o 
   5   1   8        8.99       19.17      9.55 o 
   6   1   8        0.16        8.50      9.57 o 
   7   1   8        3.75        0.65     15.28 o 
  -7   2   8      174.09      242.35     31.33 o 
  -6   2   8       23.85       29.53     11.04 o 
  -5   2   8      383.03      355.27     23.93 o 
  -4   2   8      109.92      101.58     10.10 o 
  -3   2   8        2.78        4.17      1.75 o 
  -2   2   8      331.93      328.49      8.41 o 
  -1   2   8        0.95        2.77      1.52 o 
   0   2   8       57.29       75.98      4.12 o 
   1   2   8      672.39      717.42     10.74 o 
   2   2   8      974.83     1035.02     15.41 o 
   3   2   8        0.41       -1.08      2.07 o 
   4   2   8       31.41       34.71      5.60 o 
   5   2   8       24.98       25.23      9.77 o 
   6   2   8        1.47        2.34     10.47 o 
   7   2   8        0.26      -16.89     17.45 o 
  -7   3   8       42.19       55.95     11.17 o 
  -6   3   8       79.40       93.19     17.15 o 
  -5   3   8       97.26       90.41     16.57 o 
  -4   3   8      134.99      141.57     18.74 o 
  -3   3   8      149.58      159.59      5.75 o 
  -2   3   8        2.22        3.61      1.81 o 
  -1   3   8       29.96       31.73      2.44 o 
   0   3   8      341.40      355.01      7.26 o 
   1   3   8      175.02      201.82      5.09 o 
   2   3   8       61.42       62.23      3.28 o 
   3   3   8      241.28      214.25      8.39 o 
   4   3   8       73.31       64.53      8.99 o 
   5   3   8        1.22        6.05      6.41 o 
   6   3   8        0.01       22.28     14.59 o 
   7   3   8        3.86       16.36     21.45 o 
  -7   4   8       26.42       20.54      6.77 o 
  -6   4   8        3.09        4.72      4.62 o 
  -5   4   8       17.55       20.16      4.49 o 
  -4   4   8      111.69      113.04      8.47 o 
  -3   4   8        0.54        3.47      1.89 o 
  -2   4   8        0.84        0.66      1.69 o 
  -1   4   8        5.57        8.29      1.76 o 
   0   4   8      141.78      142.12      3.76 o 
   1   4   8       52.17       49.79      3.82 o 
   2   4   8        2.19        3.36      1.53 o 
   3   4   8      156.77      153.19      6.57 o 
   4   4   8       10.17        7.11      2.85 o 
   5   4   8       38.82       37.87      7.68 o 
   6   4   8        0.27        9.67      9.33 o 
   7   4   8        0.04       25.43     12.51 o 
  -7   5   8        1.76        7.65      5.34 o 
  -6   5   8        0.67        4.48      4.94 o 
  -5   5   8       27.93       18.85      5.79 o 
  -4   5   8        0.04       -0.67      2.82 o 
  -3   5   8       22.07       18.98      2.72 o 
  -2   5   8       43.81       36.77      3.07 o 
  -1   5   8       10.89        9.16      1.80 o 
   0   5   8       28.96       28.05      2.40 o 
   1   5   8       80.15       89.92      2.97 o 
   2   5   8        3.65        5.17      1.70 o 
   3   5   8       16.96       12.27      2.36 o 
   4   5   8       23.13       25.33      3.42 o 
   5   5   8       11.51       14.11      5.48 o 
   6   5   8        0.04        3.05      6.94 o 
   7   5   8        5.16       24.00     33.86 o 
  -7   6   8        0.25        4.45      4.59 o 
  -6   6   8        3.75        1.79      3.77 o 
  -5   6   8        1.52        4.75      3.34 o 
  -4   6   8        2.81        3.31      3.07 o 
  -3   6   8       89.03      104.78      9.00 o 
  -2   6   8        1.13        6.21      2.26 o 
  -1   6   8        0.20        2.15      2.04 o 
   0   6   8        0.32        3.24      1.95 o 
   1   6   8       53.27       45.36      4.15 o 
   2   6   8        3.91        7.40      2.58 o 
   3   6   8        2.50        2.56      1.81 o 
   4   6   8        4.04        6.64      2.81 o 
   5   6   8        3.40        5.34      3.82 o 
   6   6   8        4.56        9.68      7.69 o 
  -6   7   8        6.40        3.14      4.91 o 
  -5   7   8       47.07       57.55      7.76 o 
  -4   7   8        1.83        3.24      2.73 o 
  -3   7   8       12.31       14.26      3.71 o 
  -2   7   8      260.67      250.75      7.10 o 
  -1   7   8       35.50       34.11      3.80 o 
   0   7   8        3.08        1.69      2.10 o 
   1   7   8       34.02       33.98      3.00 o 
   2   7   8       70.23       64.59      4.43 o 
   3   7   8       12.00       13.75      2.68 o 
   4   7   8       13.66       11.07      3.15 o 
   5   7   8        2.31        3.74      3.55 o 
   6   7   8        1.15        8.26      8.39 o 
  -6   8   8        0.29       -0.63      5.49 o 
  -5   8   8       39.65       34.16      6.85 o 
  -4   8   8      133.75      137.33     11.79 o 
  -3   8   8       26.47       20.74      4.13 o 
  -2   8   8       18.78       22.95      3.30 o 
  -1   8   8       27.51       25.92      3.47 o 
   0   8   8      702.59      685.69     15.32 o 
   1   8   8       90.74      101.12      5.87 o 
   2   8   8      316.28      336.17     17.17 o 
   3   8   8       20.48       26.50      5.09 o 
   4   8   8        0.12        8.07      3.10 o 
   5   8   8       70.04       61.42     21.15 o 
   6   8   8        0.29        4.57      8.07 o 
  -5   9   8       22.36       16.97      6.17 o 
  -4   9   8       14.30       16.36      3.25 o 
  -3   9   8      337.25      315.71     10.90 o 
  -2   9   8      211.62      198.78     16.96 o 
  -1   9   8      274.68      248.09      8.76 o 
   0   9   8      180.48      168.67      6.51 o 
   1   9   8      513.95      561.84     12.59 o 
   2   9   8       22.72       24.01      4.29 o 
   3   9   8      366.09      364.95     24.28 o 
   4   9   8       82.44       92.73     15.97 o 
   5   9   8       43.94      111.72     27.95 o 
  -5  10   8       12.21       11.20      5.93 o 
  -4  10   8        0.36        1.30      3.89 o 
  -3  10   8       22.96       30.38      5.66 o 
  -2  10   8       47.61       33.99      9.59 o 
  -1  10   8        0.30        4.34      3.05 o 
   0  10   8        1.11        0.67      3.25 o 
   1  10   8       14.92       14.10      4.18 o 
   2  10   8      131.14      143.63      9.58 o 
   3  10   8       43.46       48.72     10.70 o 
   4  10   8        3.39        8.50     10.01 o 
   5  10   8      125.92      246.64     27.52 o 
  -4  11   8        0.28        5.32      5.85 o 
  -3  11   8        0.99        2.10      4.88 o 
  -2  11   8        5.73        4.78      4.30 o 
  -1  11   8       55.12       55.16      5.33 o 
   0  11   8        0.00       -0.90      4.04 o 
   1  11   8        6.54        2.62      3.78 o 
   2  11   8        5.34        6.57      4.08 o 
   3  11   8        1.93        9.90     13.10 o 
   4  11   8        0.42       13.13      9.85 o 
  -3  12   8        0.74       -3.55      3.83 o 
  -2  12   8       19.40       20.43      6.01 o 
  -1  12   8        4.23        6.93      6.22 o 
   0  12   8        1.24        2.19      4.96 o 
   1  12   8        0.00        0.17      6.44 o 
   2  12   8       15.53       12.33      8.21 o 
   3  12   8        0.91       16.34     24.00 o 
  -2  13   8        8.61        3.27      8.59 o 
  -1  13   8        0.03       -6.31      5.86 o 
   0  13   8        0.42       -4.77      6.24 o 
   1  13   8        1.08       -7.24      8.47 o 
  -7   1   9      140.68      184.78     28.80 o 
  -6   1   9      122.61      202.61     27.24 o 
  -5   1   9      638.99      645.66     33.06 o 
  -4   1   9      199.70      182.61      7.78 o 
  -3   1   9        1.22        5.65      2.79 o 
  -2   1   9      130.97      115.00     10.44 o 
  -1   1   9        9.48       12.74      3.42 o 
   0   1   9      122.79      134.28      4.52 o 
   1   1   9        1.89        4.00      1.52 o 
   2   1   9        0.17       -1.04      1.34 o 
   3   1   9        3.82       -7.18      7.12 o 
   4   1   9       36.79       30.72     10.43 o 
   5   1   9        0.09       12.54      9.26 o 
   6   1   9       18.50       35.20     13.12 o 
   7   1   9        0.01       32.07     14.05 o 
  -7   2   9       33.39       55.31     16.49 o 
  -6   2   9        0.55        8.18      7.47 o 
  -5   2   9      230.77      235.49     11.50 o 
  -4   2   9       10.66        8.31      3.14 o 
  -3   2   9      293.89      302.32      8.93 o 
  -2   2   9        0.60        3.03      2.66 o 
  -1   2   9        3.75        7.46      2.38 o 
   0   2   9       13.76       20.36      2.52 o 
   1   2   9        6.13        6.79      1.89 o 
   2   2   9       58.01       60.22      3.72 o 
   3   2   9       33.20       22.08      3.76 o 
   4   2   9      162.45      168.27     16.97 o 
   5   2   9       23.57       46.54     11.40 o 
   6   2   9       22.57       25.08     10.60 o 
   7   2   9        1.57       26.99     12.05 o 
  -7   3   9        9.89       11.18      8.70 o 
  -6   3   9        0.97        1.25      5.56 o 
  -5   3   9       17.39       21.76      4.94 o 
  -4   3   9      434.69      469.62     11.55 o 
  -3   3   9      261.11      252.83      7.60 o 
  -2   3   9       45.13       53.21      3.56 o 
  -1   3   9       65.71       67.56      4.17 o 
   0   3   9      177.52      194.16      5.86 o 
   1   3   9      155.70      167.70      4.93 o 
   2   3   9      532.01      556.31     13.99 o 
   3   3   9       96.59       88.63      7.77 o 
   4   3   9      234.67      239.82     17.52 o 
   5   3   9        2.37       25.04      8.31 o 
   6   3   9        0.55       30.75      7.63 o 
   7   3   9        8.59       53.45     12.82 o 
  -7   4   9        4.03        5.77      5.43 o 
  -6   4   9        0.26       -1.44      3.44 o 
  -5   4   9       30.34       23.62      6.84 o 
  -4   4   9       54.82       40.03      4.20 o 
  -3   4   9        5.06        2.28      2.20 o 
  -2   4   9      101.70      103.07      4.60 o 
  -1   4   9       52.75       55.19      3.26 o 
   0   4   9       13.49       15.75      2.14 o 
   1   4   9       15.45       17.16      2.13 o 
   2   4   9        0.00        1.92      2.66 o 
   3   4   9       31.46       25.33      3.79 o 
   4   4   9       79.29       75.20     13.19 o 
   5   4   9       60.85       50.95     12.80 o 
   6   4   9       18.12      120.25     17.74 o 
  -7   5   9        2.26        4.01      6.05 o 
  -6   5   9       49.33       36.58      9.58 o 
  -5   5   9       45.02       58.07      6.99 o 
  -4   5   9       19.61       18.71      4.34 o 
  -3   5   9       23.57       27.86      3.62 o 
  -2   5   9       87.63       79.45      5.67 o 
  -1   5   9        0.90        2.56      2.08 o 
   0   5   9       11.88        8.80      2.02 o 
   1   5   9       39.22       46.52      2.85 o 
   2   5   9       15.58       16.57      2.50 o 
   3   5   9        4.50        3.08      3.15 o 
   4   5   9        4.55        9.78      3.17 o 
   5   5   9        0.03        4.51      2.90 o 
   6   5   9        5.62       31.25     11.88 o 
  -6   6   9        2.51        7.08      3.90 o 
  -5   6   9       35.08       22.73      4.97 o 
  -4   6   9       23.43       17.73      4.33 o 
  -3   6   9       10.56       16.36      3.58 o 
  -2   6   9        8.37        7.01      2.58 o 
  -1   6   9      102.76      103.48      4.81 o 
   0   6   9       66.99       77.18      4.19 o 
   1   6   9        0.24        4.43      2.02 o 
   2   6   9       53.25       57.84      4.59 o 
   3   6   9       36.27       36.97      3.58 o 
   4   6   9        0.23        3.06      2.54 o 
   5   6   9        7.19       11.09      4.25 o 
   6   6   9        0.47       29.71     19.66 o 
  -6   7   9        6.65        7.59      4.97 o 
  -5   7   9       53.87       44.96      7.46 o 
  -4   7   9       11.38       10.52      3.32 o 
  -3   7   9      213.94      173.50      6.81 o 
  -2   7   9      102.18      107.92      5.86 o 
  -1   7   9       13.29       10.20      2.90 o 
   0   7   9      142.48      149.07      5.23 o 
   1   7   9       76.69       80.13      5.05 o 
   2   7   9       18.11       18.38      3.00 o 
   3   7   9        3.71        4.72      2.48 o 
   4   7   9       11.34       10.00      3.15 o 
   5   7   9       12.30        6.83      5.64 o 
   6   7   9        0.11       32.02     22.04 o 
  -6   8   9        6.29       16.29      6.33 o 
  -5   8   9        0.16        3.85      4.39 o 
  -4   8   9        3.29        6.53      3.58 o 
  -3   8   9       99.83       94.34     10.42 o 
  -2   8   9       26.21       29.04      3.66 o 
  -1   8   9      128.03      133.28      6.35 o 
   0   8   9      145.48      139.44      6.43 o 
   1   8   9       34.91       33.86      3.98 o 
   2   8   9      272.96      282.40     10.32 o 
   3   8   9      117.91      115.67     11.40 o 
   4   8   9        0.71        3.10      4.31 o 
   5   8   9       24.34       39.42     19.69 o 
  -5   9   9        7.19        0.35      3.87 o 
  -4   9   9       13.39       17.50      4.67 o 
  -3   9   9       12.89       12.32      4.13 o 
  -2   9   9        9.53        7.26      3.39 o 
  -1   9   9        7.26        7.43      3.13 o 
   0   9   9      128.88      136.66      7.42 o 
   1   9   9       53.99       58.07      7.45 o 
   2   9   9        5.26        5.54      2.89 o 
   3   9   9        0.10       -1.69      3.46 o 
   4   9   9       35.30       41.47     12.57 o 
   5   9   9       87.81      213.65     26.94 o 
  -4  10   9        3.46       12.09     10.81 o 
  -3  10   9        3.35       -1.69      3.88 o 
  -2  10   9       18.00       12.63      5.09 o 
  -1  10   9        5.94        2.40      2.81 o 
   0  10   9        3.52        0.90      3.13 o 
   1  10   9        0.06        2.37      3.38 o 
   2  10   9        0.95        2.21      3.33 o 
   3  10   9       30.59       35.69     12.17 o 
   4  10   9        3.09       16.43     10.67 o 
  -4  11   9        1.78        6.58      5.27 o 
  -3  11   9        1.56       10.16      5.29 o 
  -2  11   9        0.61        8.73      5.15 o 
  -1  11   9       21.19       18.90      5.52 o 
   0  11   9       16.10       14.03      4.54 o 
   1  11   9        0.75        1.56      3.96 o 
   2  11   9        4.45       -2.38      4.36 o 
   3  11   9        9.67       12.70     31.13 o 
  -2  12   9        5.61        8.40      5.36 o 
  -1  12   9        2.76        0.05      8.79 o 
   0  12   9        0.78        6.86      5.36 o 
   1  12   9        0.05       -2.66      7.32 o 
   2  12   9        0.43       -4.41      7.59 o 
  -7   0  10       59.96       52.37     26.04 o 
  -6   0  10      107.21      146.31     33.81 o 
  -5   0  10       64.63       81.32     14.17 o 
  -4   0  10      454.15      454.38     18.83 o 
  -3   0  10      587.77      609.66     36.90 o 
  -2   0  10       73.60       73.74     13.31 o 
  -1   0  10      480.40      481.20     16.19 o 
   0   0  10      225.30      240.40      8.33 o 
   1   0  10        9.27        9.83      2.46 o 
   2   0  10        8.34       10.72      5.30 o 
   3   0  10        3.87        7.57     14.30 o 
   4   0  10        0.00        0.92     11.31 o 
   5   0  10       20.83       42.14     15.10 o 
   6   0  10       12.26       43.31     20.30 o 
  -7   1  10        1.23        7.13     11.78 o 
  -6   1  10        3.97        3.48     10.55 o 
  -5   1  10      611.86      654.06     20.70 o 
  -4   1  10       75.54       82.87      8.01 o 
  -3   1  10      108.28      116.35     10.05 o 
  -2   1  10      625.00      611.87     15.82 o 
  -1   1  10       25.59       27.73      2.98 o 
   0   1  10        4.29        3.29      2.20 o 
   1   1  10       11.76       11.85      1.96 o 
   2   1  10       45.67       44.46      2.85 o 
   3   1  10       77.80       74.43     14.29 o 
   4   1  10        0.47        4.61      8.51 o 
   5   1  10        0.01        1.13      9.67 o 
   6   1  10       26.32       45.82     13.45 o 
  -7   2  10       36.16       37.03     15.62 o 
  -6   2  10        4.93       17.36      9.43 o 
  -5   2  10       48.41       46.75      7.43 o 
  -4   2  10       54.61       62.39      8.74 o 
  -3   2  10      930.00      897.58     26.89 o 
  -2   2  10      129.85      132.23      9.42 o 
  -1   2  10       12.26       12.05      2.78 o 
   0   2  10        2.78        5.86      1.88 o 
   1   2  10       10.87       10.94      2.54 o 
   2   2  10       21.25       18.22      2.94 o 
   3   2  10       50.96       43.53     18.87 o 
   4   2  10      188.81      201.53     17.22 o 
   5   2  10        9.45       19.02      9.48 o 
   6   2  10       23.05       56.96     14.35 o 
  -7   3  10       20.15       18.74     12.24 o 
  -6   3  10        3.92        0.61      7.91 o 
  -5   3  10      185.47      185.97     33.28 o 
  -4   3  10      119.41      105.94     14.50 o 
  -3   3  10       10.36       14.82      3.83 o 
  -2   3  10      224.63      196.42      6.19 o 
  -1   3  10      204.16      216.73      8.06 o 
   0   3  10       43.02       47.49      6.42 o 
   1   3  10       32.40       34.10      3.34 o 
   2   3  10      101.03       97.22      9.02 o 
   3   3  10       12.87        5.48      5.20 o 
   4   3  10        2.91       14.25      9.18 o 
   5   3  10       64.98       98.03     12.56 o 
   6   3  10       14.70       62.65     17.69 o 
  -6   4  10       33.81       26.29     13.56 o 
  -5   4  10       12.49        9.74      4.87 o 
  -4   4  10       36.06       29.66      3.93 o 
  -3   4  10       41.52       40.09      5.09 o 
  -2   4  10       66.58       64.16      4.58 o 
  -1   4  10        6.07        8.85      2.46 o 
   0   4  10       45.84       44.02      4.23 o 
   1   4  10        3.31        5.28      2.71 o 
   2   4  10       10.34       10.18      2.90 o 
   3   4  10        0.00        3.23      5.27 o 
   4   4  10        3.78       10.39      5.81 o 
   5   4  10        7.25       41.00      9.20 o 
   6   4  10        0.85       48.84      9.86 o 
  -6   5  10       13.95        7.14      4.70 o 
  -5   5  10        0.19        3.38      4.28 o 
  -4   5  10       32.78       27.68      5.32 o 
  -3   5  10       14.72       13.04      3.12 o 
  -2   5  10        2.44        5.68      2.48 o 
  -1   5  10       54.79       58.67      4.33 o 
   0   5  10       23.62       17.32      3.78 o 
   1   5  10        3.02        5.75      2.35 o 
   2   5  10        0.09        1.52      2.12 o 
   3   5  10        2.34        2.15      2.46 o 
   4   5  10        5.45        3.11      2.78 o 
   5   5  10        6.92       19.90     14.00 o 
   6   5  10        0.43       55.55     14.10 o 
  -6   6  10       20.74       23.37      6.27 o 
  -5   6  10        0.40        4.56      3.98 o 
  -4   6  10        0.08        2.07      3.45 o 
  -3   6  10        1.98        5.06      2.85 o 
  -2   6  10       16.30       21.61      3.46 o 
  -1   6  10        9.52        7.26      2.65 o 
   0   6  10       10.64        9.73      2.74 o 
   1   6  10       34.91       31.25      3.50 o 
   2   6  10       13.02       11.26      2.76 o 
   3   6  10        5.34        5.84      2.19 o 
   4   6  10        0.40        2.62      2.33 o 
   5   6  10        1.06        4.33      7.93 o 
   6   6  10        2.53       37.25     18.41 o 
  -6   7  10        6.81        6.62      5.43 o 
  -5   7  10        1.69        1.79      4.67 o 
  -4   7  10        0.72       -0.37      3.81 o 
  -3   7  10      122.04      108.56      6.97 o 
  -2   7  10       43.36       42.74      4.27 o 
  -1   7  10        3.08        1.85      2.59 o 
   0   7  10       93.32      104.57      5.76 o 
   1   7  10        0.53        0.72      2.61 o 
   2   7  10       20.85       20.52      3.27 o 
   3   7  10       11.87       14.47      4.01 o 
   4   7  10       19.14       18.65      5.08 o 
   5   7  10        2.66       17.19     23.68 o 
  -5   8  10       46.48       48.79      7.76 o 
  -4   8  10        3.44        0.80      4.66 o 
  -3   8  10        0.36        2.45      3.14 o 
  -2   8  10       38.66       29.20      4.19 o 
  -1   8  10       97.14       70.10      5.40 o 
   0   8  10       49.13       41.32      6.95 o 
   1   8  10        9.54        4.72      3.20 o 
   2   8  10      181.43      172.30      6.84 o 
   3   8  10       15.54       18.83      8.01 o 
   4   8  10      154.95      114.51     18.03 o 
   5   8  10        2.86       22.64     24.49 o 
  -5   9  10        4.87       20.05      6.24 o 
  -4   9  10        1.34        4.79      4.23 o 
  -3   9  10        3.53        1.75      4.28 o 
  -2   9  10       47.08       51.41      5.53 o 
  -1   9  10      232.12      211.59      8.70 o 
   0   9  10       36.36       29.13      4.66 o 
   1   9  10      182.54      156.40     11.25 o 
   2   9  10      145.96      138.02     11.60 o 
   3   9  10      124.32      130.03     18.39 o 
   4   9  10        2.28       12.37      7.38 o 
  -4  10  10        0.44        7.47      4.15 o 
  -3  10  10       14.31        6.41      5.68 o 
  -2  10  10        7.71       11.82      5.14 o 
  -1  10  10        0.57        1.97      3.61 o 
   0  10  10       29.05       25.83      5.16 o 
   1  10  10       14.58       12.78      4.42 o 
   2  10  10        3.00       -7.09      3.80 o 
   3  10  10        4.75        3.80      5.72 o 
  -3  11  10        4.39        6.68      5.97 o 
  -2  11  10        3.26        7.24      5.98 o 
  -1  11  10        1.18       -2.91      5.39 o 
   0  11  10        2.48       -7.87      4.82 o 
   1  11  10       12.20       18.19      6.02 o 
   2  11  10        1.71       11.42      7.47 o 
   3  11  10        8.95       16.64     19.49 o 
  -1  12  10        1.14       -6.93      9.21 o 
   0  12  10       12.23       20.10      9.78 o 
   1  12  10        6.38        6.38      9.52 o 
  -6   1  11        1.87        7.51     11.02 o 
  -5   1  11       80.78       76.47      6.61 o 
  -4   1  11       92.32      111.57     11.31 o 
  -3   1  11     1178.90     1185.48     45.22 o 
  -2   1  11      245.02      264.81     10.57 o 
  -1   1  11      169.82      172.40      8.17 o 
   0   1  11      109.79      109.07      5.46 o 
   1   1  11        9.29        8.46      3.25 o 
   2   1  11        2.16       -0.01      8.11 o 
   3   1  11        0.30        1.08     11.03 o 
   4   1  11        4.22       12.89     10.09 o 
   5   1  11        0.09       12.78     11.40 o 
   6   1  11        0.32       47.33     14.14 o 
  -6   2  11       33.86       44.00     14.58 o 
  -5   2  11       96.36      103.23     11.03 o 
  -4   2  11       81.37       86.80      9.26 o 
  -3   2  11        7.79        6.97      3.88 o 
  -2   2  11       41.39       51.65      5.56 o 
  -1   2  11      591.09      596.86     14.28 o 
   0   2  11        6.86        8.75      3.26 o 
   1   2  11        4.05        5.43      3.10 o 
   2   2  11       14.48       14.48      3.40 o 
   3   2  11        7.06        8.31     10.13 o 
   4   2  11        0.16       14.29      9.84 o 
   5   2  11        0.03       23.60     12.37 o 
   6   2  11       18.31       62.63     13.79 o 
  -6   3  11       21.55       13.91     16.24 o 
  -5   3  11        2.01       -3.52      5.25 o 
  -4   3  11       20.28       21.93      4.55 o 
  -3   3  11       76.79       84.86      7.00 o 
  -2   3  11      258.91      271.47     10.10 o 
  -1   3  11      102.66      118.87      8.74 o 
   0   3  11      165.66      171.82      7.99 o 
   1   3  11        7.81        9.53      5.22 o 
   2   3  11       13.14       14.09      3.67 o 
   3   3  11        0.81       -5.08      8.96 o 
   4   3  11       88.19      119.30     24.94 o 
   5   3  11       21.11       35.36     17.44 o 
   6   3  11       54.94      168.29     33.81 o 
  -6   4  11        5.27       22.48     13.26 o 
  -5   4  11        0.05       -2.97      5.90 o 
  -4   4  11        1.18        3.71      2.94 o 
  -3   4  11        0.02       -0.94      2.75 o 
  -2   4  11        2.83        6.89      2.92 o 
  -1   4  11       63.01       65.32      5.03 o 
   0   4  11      152.97      157.76      6.69 o 
   1   4  11       74.70       83.11      7.76 o 
   2   4  11        0.51        1.16      3.10 o 
   3   4  11        1.16       -2.60      4.73 o 
   4   4  11        1.64       -0.21      2.65 o 
   5   4  11        2.15       30.92      9.48 o 
   6   4  11        6.34       67.88     12.49 o 
  -6   5  11       34.74       30.63      6.81 o 
  -5   5  11       17.86       17.73      5.89 o 
  -4   5  11       89.92       81.09      6.14 o 
  -3   5  11       67.82       71.96      6.04 o 
  -2   5  11       49.27       48.07      4.30 o 
  -1   5  11        1.86        2.72      2.89 o 
   0   5  11       12.59       16.21      3.17 o 
   1   5  11        0.93        0.33      2.37 o 
   2   5  11        1.42        1.09      2.88 o 
   3   5  11        1.14       -1.55      4.67 o 
   4   5  11        0.00        7.73      6.37 o 
   5   5  11        4.14       36.55     16.78 o 
  -5   6  11        7.38        4.02      5.69 o 
  -4   6  11        1.34        0.03      3.43 o 
  -3   6  11      119.68      116.62      8.06 o 
  -2   6  11       15.72        9.47      2.96 o 
  -1   6  11        0.69        5.16      2.69 o 
   0   6  11       28.91       27.78      3.71 o 
   1   6  11       39.13       39.72      3.96 o 
   2   6  11        6.24        4.87      2.78 o 
   3   6  11       12.99        8.84      3.89 o 
   4   6  11       20.46       25.25     16.46 o 
   5   6  11        3.82       49.17     18.33 o 
  -5   7  11        0.05        5.16      5.61 o 
  -4   7  11        8.04        8.80      5.82 o 
  -3   7  11       14.06        6.50      3.31 o 
  -2   7  11       14.97       11.92      3.57 o 
  -1   7  11      218.80      180.69      7.61 o 
   0   7  11       23.86       13.90      4.34 o 
   1   7  11       45.90       39.12      4.21 o 
   2   7  11       57.66       63.52      7.71 o 
   3   7  11       15.14       15.88      3.48 o 
   4   7  11        0.03        2.01      9.34 o 
   5   7  11        3.25       39.12     19.55 o 
  -5   8  11        0.27       -0.18      3.88 o 
  -4   8  11        0.00        4.00      5.29 o 
  -3   8  11        1.11        1.98      4.28 o 
  -2   8  11       20.19       19.84      4.41 o 
  -1   8  11       23.63       13.77      4.19 o 
   0   8  11       14.84        7.01      3.61 o 
   1   8  11      114.28      114.52      7.46 o 
   2   8  11        3.85        7.51      3.54 o 
   3   8  11       27.39       24.17      4.91 o 
   4   8  11       76.44       73.20     26.53 o 
  -4   9  11       29.07       33.41      7.26 o 
  -3   9  11        2.99        0.02      4.78 o 
  -2   9  11        0.38        2.29      4.49 o 
  -1   9  11       26.63       23.68      6.18 o 
   0   9  11        2.61        0.96      3.39 o 
   1   9  11        0.02        1.94      3.79 o 
   2   9  11       50.62       58.21      8.62 o 
   3   9  11        6.09        7.23      9.38 o 
   4   9  11        4.78       16.83     30.18 o 
  -3  10  11        3.14        1.11      6.74 o 
  -2  10  11        2.28       -0.58      7.67 o 
  -1  10  11       15.97       12.03      6.17 o 
   0  10  11       11.76       11.13      5.21 o 
   1  10  11        0.59        2.87      5.34 o 
   2  10  11        4.41       -5.41      8.01 o 
   3  10  11        5.96       17.34     12.90 o 
  -2  11  11        2.32        4.37      9.16 o 
  -1  11  11        2.72      -10.86      9.16 o 
   0  11  11        0.51       -1.96     12.73 o 
   1  11  11        8.68       -0.95      9.77 o 
   2  11  11        1.44       -0.31      8.76 o 
  -6   0  12       11.01       -7.92     15.35 o 
  -5   0  12        0.01        3.58      6.29 o 
  -4   0  12      130.51      149.03     18.33 o 
  -3   0  12      317.93      352.22     38.43 o 
  -2   0  12      301.44      279.18     31.28 o 
  -1   0  12      293.59      283.29     12.60 o 
   0   0  12      315.98      337.64     15.70 o 
   1   0  12      410.41      463.67     21.17 o 
   2   0  12       74.24       92.13     26.22 o 
   3   0  12       15.18       -0.26     17.81 o 
   4   0  12        1.12      -22.28     11.35 o 
   5   0  12        4.04       22.99     17.56 o 
   6   0  12        0.40       23.69     16.66 o 
  -6   1  12        0.37        4.48      9.48 o 
  -5   1  12        3.78        5.15      4.00 o 
  -4   1  12        3.52        2.84      3.65 o 
  -3   1  12      360.83      362.35     19.11 o 
  -2   1  12       47.36       49.46      6.54 o 
  -1   1  12      583.96      629.02     15.20 o 
   0   1  12      291.01      283.21      8.81 o 
   1   1  12        9.26       10.21      3.59 o 
   2   1  12       45.28       48.99     11.63 o 
   3   1  12       19.91        4.02     12.53 o 
   4   1  12        0.24       22.53     12.81 o 
   5   1  12        7.52       15.24     11.73 o 
   6   1  12        1.20       38.06     11.98 o 
  -6   2  12       10.09       12.37     11.61 o 
  -5   2  12       29.33       14.12      5.37 o 
  -4   2  12        2.20       -1.53      4.00 o 
  -3   2  12       36.42       37.88      9.81 o 
  -2   2  12       88.52      102.98      7.38 o 
  -1   2  12      619.14      617.25     17.32 o 
   0   2  12       54.41       50.41      5.39 o 
   1   2  12      137.23      138.50     10.10 o 
   2   2  12       18.61       11.26      5.97 o 
   3   2  12        1.32        9.52     12.22 o 
   4   2  12        2.43       12.20     12.29 o 
   5   2  12        0.45       24.32     12.48 o 
  -6   3  12        4.76        1.38      9.61 o 
  -5   3  12        1.49        9.02     10.33 o 
  -4   3  12       17.03       17.10      5.98 o 
  -3   3  12      161.89      157.15     11.23 o 
  -2   3  12       41.07       35.37      4.47 o 
  -1   3  12       42.73       44.25      7.57 o 
   0   3  12      172.61      173.76      8.78 o 
   1   3  12      106.00      120.17      8.58 o 
   2   3  12       40.46       65.56     15.06 o 
   3   3  12       31.68       34.80     13.26 o 
   4   3  12        7.07       25.51      9.51 o 
   5   3  12        1.17       36.88     10.40 o 
  -6   4  12       14.49       26.16     15.45 o 
  -5   4  12        1.70        7.83      7.61 o 
  -4   4  12       24.02       24.85      5.01 o 
  -3   4  12        0.88        2.81      3.51 o 
  -2   4  12       66.07       47.02      4.89 o 
  -1   4  12       29.41       28.88      4.24 o 
   0   4  12        1.68        3.31      3.05 o 
   1   4  12       17.83       17.56      5.33 o 
   2   4  12       31.95       28.40      4.78 o 
   3   4  12        1.97       -2.74     10.74 o 
   4   4  12        2.06        0.08      2.43 o 
   5   4  12        0.04       40.25     11.67 o 
  -5   5  12        6.35        6.37      6.84 o 
  -4   5  12       17.74       15.59      3.95 o 
  -3   5  12        5.16        6.00      3.81 o 
  -2   5  12       51.28       34.21      6.07 o 
  -1   5  12        3.29        0.88      3.14 o 
   0   5  12        1.60        1.55      3.35 o 
   1   5  12       16.55       11.14      3.01 o 
   2   5  12        0.59        0.79      3.00 o 
   3   5  12        0.80        0.79      5.58 o 
   4   5  12        3.68       15.00     17.19 o 
   5   5  12        0.38       57.47     15.06 o 
  -5   6  12       12.49       14.36      6.05 o 
  -4   6  12       16.70       17.12      6.19 o 
  -3   6  12        3.21        3.64      3.39 o 
  -2   6  12       34.24       39.70      4.88 o 
  -1   6  12        0.01        4.09      3.33 o 
   0   6  12       21.56       25.53      5.12 o 
   1   6  12        1.12        1.58      2.87 o 
   2   6  12        4.24        1.50      3.04 o 
   3   6  12        9.49       14.55      3.58 o 
   4   6  12        2.86        4.80      8.99 o 
   5   6  12        0.27       29.36     19.67 o 
  -5   7  12        2.99        4.16      5.61 o 
  -4   7  12       14.48        7.85      5.78 o 
  -3   7  12        0.46       -0.61      4.05 o 
  -2   7  12        3.59        3.88      3.43 o 
  -1   7  12       49.52       38.13      4.98 o 
   0   7  12       11.47        9.35      4.16 o 
   1   7  12       11.20       11.16      3.44 o 
   2   7  12        1.84        2.61      3.31 o 
   3   7  12        3.49        3.86      4.90 o 
   4   7  12       23.60       59.86     23.53 o 
  -4   8  12        9.14        9.08      5.71 o 
  -3   8  12       26.24       12.60      5.88 o 
  -2   8  12        1.85       -1.82      4.76 o 
  -1   8  12       45.41       49.66      6.91 o 
   0   8  12        0.00        2.98      3.70 o 
   1   8  12       44.38       39.89      5.35 o 
   2   8  12       41.80       45.84      9.70 o 
   3   8  12        0.20       -3.29      6.11 o 
   4   8  12        6.46       13.98     17.66 o 
  -3   9  12       12.26       10.24      6.04 o 
  -2   9  12        1.80       -4.02      5.56 o 
  -1   9  12        3.86        7.99     15.94 o 
   0   9  12       12.64        5.15      4.31 o 
   1   9  12       44.75       38.59      6.56 o 
   2   9  12        0.68       -5.26     12.54 o 
   3   9  12       81.33      111.44     15.17 o 
  -2  10  12       10.81        9.61      9.17 o 
  -1  10  12        5.76        0.76     10.28 o 
   0  10  12        5.66        4.15      6.71 o 
   1  10  12        6.40       -0.44      9.97 o 
   2  10  12        4.04       -1.19     18.60 o 
  -5   1  13        0.30        1.43      7.45 o 
  -4   1  13        2.50       -0.03      4.10 o 
  -3   1  13        6.78        5.06      3.78 o 
  -2   1  13        5.66        4.59      3.45 o 
  -1   1  13      558.99      551.79     18.41 o 
   0   1  13      146.25      153.47     12.15 o 
   1   1  13      264.86      281.14     24.14 o 
   2   1  13       30.05       18.38     14.04 o 
   3   1  13        0.68       -4.14     14.75 o 
   4   1  13        0.66      -15.04     12.25 o 
   5   1  13        0.06       14.89     12.66 o 
  -5   2  13       12.55        3.40      7.70 o 
  -4   2  13        1.72       -0.83      3.97 o 
  -3   2  13       35.02       25.41      4.71 o 
  -2   2  13      157.59      170.50      9.32 o 
  -1   2  13       67.99       70.59      6.52 o 
   0   2  13        6.86        9.18      3.87 o 
   1   2  13      212.00      245.90     22.14 o 
   2   2  13        1.69        1.82      4.14 o 
   3   2  13       32.16       25.86     15.07 o 
   4   2  13        1.64        3.24     12.04 o 
   5   2  13        0.72        9.03     12.35 o 
  -5   3  13        4.99       -1.45      9.83 o 
  -4   3  13       17.35        4.40      6.69 o 
  -3   3  13        6.11        4.46      3.88 o 
  -2   3  13        0.54        3.90      3.58 o 
  -1   3  13       15.37       11.09      3.99 o 
   0   3  13        6.20        5.64      3.65 o 
   1   3  13        3.08        8.81      4.92 o 
   2   3  13       93.85       91.48     14.16 o 
   3   3  13       26.40       29.74     15.11 o 
   4   3  13        2.19        5.80     22.08 o 
   5   3  13        0.11       27.24     14.09 o 
  -5   4  13        6.20        1.53      7.19 o 
  -4   4  13       23.97       16.90      8.04 o 
  -3   4  13       21.02       23.82      4.98 o 
  -2   4  13        4.75        5.79      3.91 o 
  -1   4  13       12.34        9.99      3.51 o 
   0   4  13        5.41        7.50      4.06 o 
   1   4  13       34.03       29.08      6.26 o 
   2   4  13       30.27       29.37      6.29 o 
   3   4  13        2.85        3.51     12.46 o 
   4   4  13        4.91        6.40     11.03 o 
   5   4  13        1.39       11.41     27.30 o 
  -5   5  13        4.08        0.39      7.60 o 
  -4   5  13        7.63        4.46      6.69 o 
  -3   5  13        9.77        3.42      5.00 o 
  -2   5  13      132.68      132.53      8.80 o 
  -1   5  13        2.63        3.14      3.43 o 
   0   5  13       31.68       19.73      4.54 o 
   1   5  13       31.74       34.10      4.13 o 
   2   5  13        3.20        0.35      3.77 o 
   3   5  13        0.11       -3.53      4.60 o 
   4   5  13        2.39       46.36     21.55 o 
  -4   6  13       13.23       10.58      7.44 o 
  -3   6  13        0.10       -1.13      4.82 o 
  -2   6  13        0.71        3.35      3.92 o 
  -1   6  13       90.60       73.49      6.34 o 
   0   6  13        7.69       10.13      4.46 o 
   1   6  13       13.84       10.80      3.64 o 
   2   6  13       16.58       20.62      6.19 o 
   3   6  13       10.21       21.04     13.80 o 
   4   6  13        2.06       16.29     19.90 o 
  -4   7  13        3.81       11.97      5.83 o 
  -3   7  13        2.39        5.46      5.07 o 
  -2   7  13        2.27        2.26      4.78 o 
  -1   7  13        0.01        0.16      4.37 o 
   0   7  13       10.52        6.51      7.42 o 
   1   7  13       85.03       61.42     10.13 o 
   2   7  13        2.59        3.07      4.89 o 
   3   7  13       40.16       49.76     15.28 o 
  -3   8  13        0.12        1.93      5.62 o 
  -2   8  13        5.94        3.63      7.14 o 
  -1   8  13        0.23        2.92     19.42 o 
   0   8  13        9.35        9.48      5.68 o 
   1   8  13        0.33        3.25      5.00 o 
   2   8  13        0.30       -0.41      9.87 o 
   3   8  13       35.91       26.20      8.73 o 
  -2   9  13        2.12       -7.49      7.98 o 
  -1   9  13        2.50       -1.68      9.71 o 
   0   9  13        7.91        8.21      6.95 o 
   1   9  13        8.18        2.92      5.91 o 
   2   9  13        2.93        9.11     10.29 o 
  -5   0  14       70.81       56.34     22.08 o 
  -4   0  14       13.82       16.15     12.55 o 
  -3   0  14       34.41       40.56     11.32 o 
  -2   0  14       85.54       72.66     13.26 o 
  -1   0  14      174.38      158.85     10.42 o 
   0   0  14      158.58      166.13     16.37 o 
   1   0  14        0.08       24.09     21.43 o 
   2   0  14      150.02      217.27     36.09 o 
   3   0  14      195.43      201.04     35.76 o 
   4   0  14        1.41        9.88     21.52 o 
  -5   1  14       24.39       32.02     21.86 o 
  -4   1  14        4.45        5.32      9.54 o 
  -3   1  14        3.38        2.79      4.49 o 
  -2   1  14        0.03        0.03      3.54 o 
  -1   1  14       20.63       16.21      3.95 o 
   0   1  14       29.63       35.79      6.66 o 
   1   1  14      464.81      533.86     30.66 o 
   2   1  14       59.38       38.55     16.93 o 
   3   1  14       13.82        9.47     15.95 o 
   4   1  14       38.62       21.12     16.27 o 
  -5   2  14        0.06        4.67      8.64 o 
  -4   2  14       23.65       39.66     14.40 o 
  -3   2  14        2.13        4.54      4.21 o 
  -2   2  14        4.20        4.77      4.15 o 
  -1   2  14       79.47       80.64      6.96 o 
   0   2  14       38.95       48.12      7.82 o 
   1   2  14       65.64       61.29     16.75 o 
   2   2  14       26.16       16.96     10.80 o 
   3   2  14      135.84      148.08     22.76 o 
   4   2  14        7.43        1.39     13.94 o 
  -5   3  14        2.59       11.30      8.41 o 
  -4   3  14        2.19       -2.18      6.63 o 
  -3   3  14        0.05        4.10      5.10 o 
  -2   3  14       20.29       17.67      4.57 o 
  -1   3  14       29.26       20.16      4.45 o 
   0   3  14        0.01        0.64      4.28 o 
   1   3  14       69.51       90.34     18.96 o 
   2   3  14       45.41       35.62      8.57 o 
   3   3  14       11.48        4.66     13.59 o 
   4   3  14       17.02       13.15      7.59 o 
  -4   4  14       43.14       42.51     10.50 o 
  -3   4  14        0.70        3.90      9.15 o 
  -2   4  14        1.75        2.84      4.15 o 
  -1   4  14        0.63        5.07     10.15 o 
   0   4  14       37.15       40.08      5.79 o 
   1   4  14        9.23       12.49      5.43 o 
   2   4  14        6.01       -0.48     10.35 o 
   3   4  14       15.06       -1.38     26.20 o 
   4   4  14        3.78       -4.08     12.03 o 
  -4   5  14        4.39        6.13      8.15 o 
  -3   5  14        0.50        0.19      6.38 o 
  -2   5  14       19.97       14.33      6.30 o 
  -1   5  14       17.02       12.05      4.27 o 
   0   5  14       18.36        7.08      4.54 o 
   1   5  14        0.02       -2.19      4.25 o 
   2   5  14        4.95       14.45      8.30 o 
   3   5  14        1.45      -13.57     16.62 o 
  -3   6  14       12.02        9.36      7.27 o 
  -2   6  14        3.75        0.79      5.30 o 
  -1   6  14        0.10       -3.40      5.21 o 
   0   6  14       29.66       28.03      5.84 o 
   1   6  14        0.00       -0.94      6.87 o 
   2   6  14        0.45        8.37      5.72 o 
   3   6  14        0.26        0.33      9.36 o 
  -3   7  14       12.45       16.43      8.08 o 
  -2   7  14        1.73        3.75      5.99 o 
  -1   7  14        0.16       -9.30      6.18 o 
   0   7  14        9.99       12.49      7.32 o 
   1   7  14        3.83       -2.31      6.62 o 
   2   7  14        0.32      -12.14      9.44 o 
  -2   8  14        2.32       -3.96     20.25 o 
  -1   8  14        5.83        8.76      9.62 o 
   0   8  14        3.01       -3.11      6.56 o 
   1   8  14       25.13       13.33     10.50 o 
  -4   1  15       41.85       41.22     22.44 o 
  -3   1  15       10.97       10.99      6.94 o 
  -2   1  15        4.12        6.52      4.39 o 
  -1   1  15        0.36        6.29      3.97 o 
   0   1  15        1.15       -3.96      6.00 o 
   1   1  15       76.15       93.21     19.45 o 
   2   1  15       37.84       43.29     17.52 o 
   3   1  15       93.19      107.31     21.86 o 
  -4   2  15        3.59        8.04      7.60 o 
  -3   2  15       23.30       17.91      8.35 o 
  -2   2  15        1.24        6.31      4.77 o 
  -1   2  15        0.12        4.25      3.78 o 
   0   2  15       39.41       38.89      8.85 o 
   1   2  15       48.32       28.00     15.23 o 
   2   2  15        2.67        0.87      4.52 o 
   3   2  15       14.56        6.04     15.22 o 
  -4   3  15        1.55        2.08      7.76 o 
  -3   3  15       12.36        8.52      6.98 o 
  -2   3  15        0.09        2.07      5.49 o 
  -1   3  15        0.04        5.67      4.44 o 
   0   3  15        7.53        8.96      9.20 o 
   1   3  15        0.06      -16.03     11.68 o 
   2   3  15        0.77       -0.90     13.45 o 
   3   3  15       14.98        9.35     14.14 o 
  -3   4  15        0.58        1.29      7.12 o 
  -2   4  15        5.13        2.76      5.65 o 
  -1   4  15       21.93       16.80      5.26 o 
   0   4  15        0.46       -2.88      4.22 o 
   1   4  15        0.87       -2.33      7.80 o 
   2   4  15        0.54      -14.88     12.98 o 
   3   4  15        0.61       -5.70     13.99 o 
  -3   5  15        6.40       -0.43      6.51 o 
  -2   5  15        1.03       -0.29      6.52 o 
  -1   5  15        0.05        0.49      6.69 o 
   0   5  15       61.72       57.82      9.47 o 
   1   5  15        3.39        4.26      7.83 o 
   2   5  15       22.09        9.25     29.87 o 
  -2   6  15        1.64        3.30     10.21 o 
  -1   6  15        0.07        0.15      7.33 o 
   0   6  15        8.62        1.86      5.21 o 
   1   6  15       14.47        4.57      6.76 o 
   2   6  15        1.12      -11.67     23.26 o 
  -1   7  15        3.20       -5.66      7.36 o 
   0   7  15        0.27      -12.06      6.72 o 
   1   7  15        0.28        5.81     10.30 o 
  -3   0  16      139.22      146.20     30.18 o 
  -2   0  16       22.82        8.76     15.40 o 
  -1   0  16        2.34        3.09      7.54 o 
   0   0  16       21.87        5.49     20.14 o 
   1   0  16       14.06      -15.47     21.24 o 
   2   0  16       60.45       53.54     26.36 o 
  -3   1  16        0.88        5.23      6.63 o 
  -2   1  16        9.45       20.31      8.08 o 
  -1   1  16       27.52       31.13      7.17 o 
   0   1  16        0.00        2.16     12.99 o 
   1   1  16        0.61      -12.35     13.67 o 
   2   1  16        4.57        0.13     21.68 o 
  -3   2  16        0.63        2.13      7.16 o 
  -2   2  16       12.19       12.93      7.58 o 
  -1   2  16        0.00       -5.30      5.59 o 
   0   2  16        5.63       -3.21     13.91 o 
   1   2  16       12.59      -10.79     11.96 o 
   2   2  16        6.98      -12.80     14.08 o 
  -2   3  16        0.09       -1.72      6.50 o 
  -1   3  16        0.16        8.15      7.16 o 
   0   3  16       11.95      -12.64     12.51 o 
   1   3  16        0.90      -12.74     13.01 o 
   2   3  16        4.78       -8.15     14.52 o 
  -2   4  16       34.53       25.96      8.25 o 
  -1   4  16        0.03        0.85      6.86 o 
   0   4  16        3.27       -3.00      6.48 o 
   1   4  16        1.81        4.62      7.50 o 
  -1   5  16        0.24       -4.70      7.01 o 
   0   5  16       10.66        2.36      6.18 o 
   1   5  16        4.67       -9.62     15.09 o 
  -1   1  17       24.03       42.95     26.30 o 
   0   1  17       13.44        4.71     15.23 o 
   0   2  17        0.00       -7.12     14.33 o 
                                                 
